# Supplementary material for: GmWRKY81 Encoding a WRKY Transcription Factor Enhances Aluminum Tolerance in Soybean
Source: Int J Mol Sci. 2022 Jun 10;23(12):6518. doi: 10.3390/ijms23126518 (PMC9224350; doi:10.3390/ijms23126518)
Supplement: Supplementary file 1 [file ijms-23-06518-s001.zip]

Archive with 2 entries (2 files):
- Supplementary Data.pdf
- Supplementary Tables.xls
