# Supplementary material for: GmWRKY81 Encoding a WRKY Transcription Factor Enhances Aluminum Tolerance in Soybean
Source: Int J Mol Sci. 2022 Jun 10;23(12):6518. doi: 10.3390/ijms23126518 (PMC9224350; doi:10.3390/ijms23126518)
Supplement: Supplementary file 1 [file ijms-23-06518-s001.zip › Supplementary Tables.xls]

## Sheet: Table S1
Table S1. Primers used in experiment
Primer Name	Primer Sequence (5'-3')
qWRKY-F	CCACACATCGCGGAAGAAGT
qWRKY-R	GTGACGGTACTGTTCCTGCTT
p1302-WRKY-F	acgggggactcttgaccatggCTATGGCCTCAACCAACCATAAT
p1302-WRKY-R	aagttcttctcctttactagtATTGCCCATGGTTATGCTCTCC
pTF101-WRKY-F	gagaacacgggggactctagaCTATGGCCTCAACCAACCATAAT
pTF101-WRKY-R	cgatcggggaaattcgagctcTTGCCCATGGTTATGCTCTCC
p1302-F	TGACGTAAGGGATGACGCAC
p1302-R	ACCTTCACCCTCTCCACTGA
pTF101-F	TGGAAAAGGAAGGTGGCTCC
pTF101-R	TAATCATCGCAAGACCGGCA
35S-F	CGGATTCCATTGCCCAGCTA
WRKY81-R	GGGAAATTCGAGCTCTTGCC
WRKY81-F	GAATGGAACCAACGTGCGTC
NOS-R	CACCGCGCGCGATAATTT
ACT-F	GCACCACCGGAGAGAAAATA
ACT-R	GTGCACAATTGATGGACCAG

## Sheet: Table S2
Table S2. Differentially expressed genes (DEGs) identified in WT and transgenic soybean
Gene Number	Gene ID	Gene Name	Description	FPKM (Fragments Per Kilobase of exon model per Million mapped reads)				Fold Change	log2(Fold Change)	p_value	Regulation	Significant
				Overexpressing-Line13 R1	Overexpressing-Line13 R2	Wild Type (Guixia1) R1	Wild Type (Guixia1) R2
1	547480	Glyma.04G020700	syringolide-induced protein 14-1-1 [Glycine max]	1.4816	1.42203	1.98492	4.19923	0.469528	-1.09072	0.0103002	down	yes
2	547531	Glyma.10G193500	iron-superoxide dismutase [Glycine max]	114.248	102.443	26.5851	48.6675	2.87953	1.52583	2.49495e-09	up	yes
3	547547	Glyma.13G251600	PR1a precursor [Glycine max]	10.9416	2.65261	1.15262	1.56469	5.00284	2.32275	5.31017e-05	up	yes
4	547619	Glyma.19G190000	SHOOT2 protein [Glycine max]	15.3054	8.92558	6.47049	4.65559	2.17785	1.1229	5.31464e-05	up	yes
5	547770	Glyma.17G073400	hypothetical protein GLYMA_17G073400 [Glycine max]	1.55104	1.50919	3.94816	3.07605	0.435668	-1.1987	0.00292223	down	yes
6	547794	Glyma.13G333100	nodulin-26 [Glycine max]	1.31177	1.67049	0.519605	0.762686	2.32573	1.21768	0.00898538	up	yes
7	547823	Glyma.20G196900	superoxide dismutase [Fe], chloroplastic precursor [Glycine max];superoxide dismutase [Fe], chloroplastic isoform X1 [Glycine max]	69.2429	50.6112	11.795	16.9332	4.17199	2.06074	9.88172e-19	up	yes
8	547915	Glyma.07G243651	stress-induced protein SAM22 [Glycine max]	61.395	15.6244	8.2275	10.6345	4.08331	2.02974	1.03243e-05	up	yes
9	547924	Glyma.04G123800	ubiquinol oxidase 1, mitochondrial [Glycine max]	6.78552	3.13899	2.06473	2.17022	2.34348	1.22865	0.00109163	up	yes
10	548064	Glyma.02G002100	Calmodulin-like protein 8 [Glycine soja]	0.936263	0.764048	2.10534	2.18633	0.396189	-1.33574	0.00218281	down	yes
11	778055	Glyma.13G333200	MYB transcription factor MYB139 isoform X2 [Glycine max];MYB transcription factor MYB139 isoform X1 [Glycine max]	45.8027	46.9686	26.3049	14.08	2.29718	1.19986	3.85647e-06	up	yes
12	778179	Glyma.06G303100	MYB transcription factor MYB73 [Glycine max]	8.97263	11.71	2.51013	5.88187	2.46456	1.30133	0.00170356	up	yes
13	100101844	Glyma.07G243500	stress-induced protein SAM22 [Glycine max]	70.4544	14.2838	6.68519	5.79603	6.78926	2.76325	1.25814e-07	up	yes
14	100127370	Glyma.01G224800	WRKY transcription factor 12 [Glycine max]	1.2626	2.6801	4.30534	5.98813	0.383029	-1.38448	0.000401566	down	yes
15	100127375	Glyma.08G021900	WRKY transcription factor 46 [Glycine max]	1.67147	1.85008	3.18291	4.70245	0.446593	-1.16297	0.000598116	down	yes
16	100305374	Glyma.16G033600	transferase family protein isoform X1 [Glycine max]	0.841058	1.34795	0.231962	0.570298	2.72855	1.44814	0.00571855	up	yes
17	100305493	Glyma.15G186100	cytidine/deoxycytidylate deaminase family protein [Glycine max]	79.2004	96.1042	191.771	182.89	0.467902	-1.09572	7.82615e-09	down	yes
18	100305622	Glyma.10G112000	uncharacterized protein LOC100305622 [Glycine max]	31.6154	26.2081	11.4018	11.5913	2.51482	1.33045	4.21997e-09	up	yes
19	100305684	Glyma.15G057500	unknown [Glycine max]	1.3489	2.19881	0.661375	1.07596	2.04204	1.03001	0.0389058	up	yes
20	100305766	Glyma.12G200500	uncharacterized protein LOC100305766 [Glycine max]	23.9682	20.8966	9.57738	10.0828	2.28201	1.19031	2.10171e-08	up	yes
21	100306251	Glyma.08G039700	hypothetical protein glysoja_002691 [Glycine soja]	17.1293	16.55	8.99864	5.68113	2.29426	1.19803	4.42472e-05	up	yes
22	100306254	Glyma.16G178000	uncharacterized protein LOC100306254 [Glycine max]	0.996427	2.8673	3.602	4.65929	0.467691	-1.09637	0.0276435	down	yes
23	100306570	Glyma.01G219400	uncharacterized protein LOC100306570 [Glycine max]	1.6601	2.16058	3.89	4.0416	0.481704	-1.05378	0.00841631	down	yes
24	100306602	Glyma.11G154900	repetitive proline-rich cell wall protein 3 precursor [Glycine max]	53.3209	26.645	12.8309	21.8996	2.30247	1.20318	0.000276055	up	yes
25	100306662	Glyma.08G342000	uncharacterized protein LOC100306662 isoform X1 [Glycine max]	6.07795	0.573408	1.24379	0.702061	3.41822	1.77325	0.0238559	up	yes
26	100500248	Glyma.05G184500	uncharacterized protein LOC100500248 [Glycine max]	1.45021	2.43683	0.754683	1.14666	2.04437	1.03166	0.0300675	up	yes
27	100500265	Glyma.12G035700	ARG7 auxin responsive family protein [Glycine max]	2.55735	2.05319	0.642381	1.16223	2.55486	1.35325	0.00453943	up	yes
28	100500311	Glyma.17G105000	uncharacterized protein LOC100500311 [Glycine max]	1.42336	1.08407	1.98576	3.64267	0.445494	-1.16652	0.0129302	down	yes
29	100500345	Glyma.11G235000	hypothetical protein D0Y65_037021 [Glycine soja]	6.31357	4.18761	1.33668	1.25844	4.04651	2.01668	4.81812e-06	up	yes
30	100500404	-	hypothetical protein GLYMA_03G223700 [Glycine max]	41.788	35.9623	7.25961	10.9683	4.26545	2.0927	4.02189e-19	up	yes
31	100500456	Glyma.07G221900	Cytochrome c6, chloroplastic isoform B [Glycine soja]	0.833073	0.630982	1.50229	1.54485	0.480469	-1.05748	0.0208166	down	yes
32	100500480	Glyma.13G301700	uncharacterized protein LOC100500480 [Glycine max]	53.1593	39.0626	14.4763	19.9508	2.67876	1.42157	9.66384e-10	up	yes
33	100500531	Glyma.18G281400	ethylene-responsive transcription factor ERF113 [Glycine max]	7.42331	3.28236	1.26352	2.67565	2.71775	1.44241	0.00270856	up	yes
34	100500561	Glyma.14G156300	calcium-binding EF-hand family protein [Glycine max]	1.69339	2.32518	3.80411	6.53136	0.388813	-1.36285	0.000836995	down	yes
35	100500621	Glyma.03G147700	Dirigent protein 2 [Glycine soja]	10.7006	3.40698	2.26774	2.38373	3.03293	1.60071	0.00144231	up	yes
36	100526977	-	hypothetical protein GLYMA_11G142200 [Glycine max]	7.0606	6.88896	3.35317	3.52009	2.02954	1.02115	0.00536236	up	yes
37	100527097	Glyma.17G030400	uncharacterized protein LOC100527097 [Glycine max]	36.3273	5.93365	1.33466	3.2298	9.2587	3.21081	1.49794e-06	up	yes
38	100527155	Glyma.13G305800	cysteine-rich repeat secretory protein 38 [Glycine max]	5.63374	4.76965	7.67462	13.4322	0.492892	-1.02066	0.00145835	down	yes
39	100527260	Glyma.02G157900	hypothetical protein GLYMA_02G157900 [Glycine max]	9.61824	8.74507	3.47464	2.55032	3.04787	1.6078	5.97374e-07	up	yes
40	100527311	Glyma.12G200400	uncharacterized protein LOC100527311 [Glycine max]	19.1608	9.60438	3.6237	3.18247	4.22633	2.07941	2.08444e-08	up	yes
41	100527317	Glyma.13G257500	unknown [Glycine max]	1.76577	3.00769	1.0411	1.10903	2.22008	1.15061	0.0144318	up	yes
42	100527371	Glyma.19G213100	Ethylene-responsive transcription factor ERF071 [Glycine soja]	40.0619	17.5361	12.4275	12.6992	2.2923	1.19679	0.000239668	up	yes
43	100527435	Glyma.20G195100	DOG1 domain-containing protein [Glycine max]	2.61142	1.13428	0.230854	0.547655	4.81137	2.26645	0.000122548	up	yes
44	100527548	Glyma.20G149700	uncharacterized protein LOC100527548 [Glycine max]	2.22837	3.95818	1.21307	1.47734	2.29948	1.20131	0.00943361	up	yes
45	100527575	Glyma.07G178100	unknown [Glycine max]	4.01282	1.72777	0.885827	1.54633	2.36028	1.23896	0.0172956	up	yes
46	100527721	Glyma.11G060500	uncharacterized protein LOC100527721 [Glycine max]	43.2417	19.396	11.4419	7.21748	3.3569	1.74713	1.68935e-06	up	yes
47	100527888	Glyma.16G037600	plant cysteine oxidase 2 [Glycine max]	17.0368	11.4835	5.92292	8.1714	2.02354	1.01688	4.05692e-05	up	yes
48	100775551	Glyma.08G131925	RecName: Full=Early nodulin-75; Short=N-75; AltName: Full=NGm-75; Flags: Precursor	22.1643	21.4621	8.33135	8.74033	2.55548	1.35359	2.33537e-10	up	yes
49	100775553	Glyma.08G175400	nicotianamine synthase [Glycine max]	9.85672	3.72614	12.1131	47.0751	0.229486	-2.12352	5.63598e-05	down	yes
50	100775803	-	hypothetical protein GLYMA_19G059000 [Glycine max]	0.891282	2.85241	2.61524	6.37568	0.416385	-1.26401	0.0270338	down	yes
51	100776122	Glyma.17G041200	ABC transporter B family member 11, partial [Glycine soja]	0.25673	0.236218	0.156691	0.08087	2.07504	1.05314	0.0436893	up	yes
52	100776332	Glyma.03G055100	pyruvate decarboxylase 2 [Glycine max]	1.4735	0.55916	0.142353	0.166743	6.57614	2.71724	1.77702e-06	up	yes
53	100776349	Glyma.19G111900	PAN domain-containing protein At5g03700 [Glycine max]	1.12937	0.947639	0.498161	0.535972	2.00845	1.00609	0.0299528	up	yes
54	100776486	Glyma.02G106000	ran guanine nucleotide release factor isoform X1 [Glycine max];ran guanine nucleotide release factor isoform X2 [Glycine max]	0.383044	0.6146	0.160036	0.271055	2.31423	1.21053	0.0179043	up	yes
55	100776500	Glyma.10G112900	zinc finger protein ZOP1 isoform X1 [Glycine max];zinc finger protein ZOP1 isoform X2 [Glycine max]	13.4577	13.3466	3.47821	2.50948	4.47655	2.16239	1.45746e-16	up	yes
56	100776708	Glyma.11G129700	cyanogenic beta-glucosidase [Glycine max]	0.499861	0.239966	0.816551	1.06202	0.393824	-1.34438	0.00666523	down	yes
57	100776723	Glyma.12G218300	hypothetical protein D0Y65_035128 [Glycine soja]	11.5114	5.46646	4.99076	2.31409	2.32419	1.21673	0.00613019	up	yes
58	100776758	Glyma.06G298700	uncharacterized protein LOC100776758 [Glycine max]	52.3323	40.6522	21.3649	22.7411	2.1082	1.07601	3.97649e-07	up	yes
59	100776805	Glyma.16G152700	GATA transcription factor 9 [Glycine max]	1.27503	1.78689	0.573454	0.866587	2.12627	1.08833	0.0137449	up	yes
60	100777050	Glyma.19G173800	WAT1-related protein At2g37460 [Glycine max]	4.66695	4.88617	1.16987	3.16103	2.20581	1.14131	0.0057803	up	yes
61	100777105	Glyma.06G058900	F-box only protein 13 isoform X1 [Glycine max]	0.332044	0.342046	0.56956	0.990222	0.43217	-1.21033	0.0104142	down	yes
62	100777247	Glyma.11G129800	cyanogenic beta-glucosidase [Glycine max]	0.348527	0.144547	0.929808	1.12636	0.239803	-2.06008	7.26717e-05	down	yes
63	100777400	Glyma.18G182800	unknown [Glycine max]	7.34018	3.52833	1.15634	3.04879	2.58459	1.36993	0.00369105	up	yes
64	100777743	Glyma.18G062600	O-glucosyltransferase rumi [Glycine max]	0.909662	0.620464	0.264005	0.451395	2.13884	1.09683	0.0274784	up	yes
65	100777837	Glyma.14G081800	uncharacterized protein LOC100777837 [Glycine max]	1.47355	1.44142	1.90486	4.82932	0.432862	-1.20802	0.0108417	down	yes
66	100778072	Glyma.17G034700	pleiotropic drug resistance protein 3 isoform X2 [Glycine max];pleiotropic drug resistance protein 3 isoform X1 [Glycine max]	1.67601	1.70315	3.36463	4.66175	0.421007	-1.24808	1.96396e-06	down	yes
67	100778339	-	hypothetical protein GLYMA_13G305900 [Glycine max]	0.311115	0.681674	1.67982	1.60315	0.302406	-1.72544	0.00064958	down	yes
68	100778761	Glyma.16G039800	myb-like protein X isoform X1 [Glycine max]	16.9121	17.4652	27.8948	42.5056	0.48831	-1.03413	2.00451e-06	down	yes
69	100779275	Glyma.15G195201	microsomal omega-6 fatty acid desaturase [Glycine max]	19.2151	2.29815	2.15539	2.57745	4.54552	2.18445	0.000885455	up	yes
70	100779421	Glyma.13G0793001	uncharacterized protein LOC101514585 [Cicer arietinum]	0.521306	0.359219	0.165795	0.09176	3.41878	1.77348	0.000950892	up	yes
71	100779467	Glyma.16G062000	kelch repeat-containing protein At3g27220 [Glycine max]	12.872	6.31521	3.68589	3.17478	2.79669	1.48372	5.97454e-06	up	yes
72	100779487	Glyma.17G147600	expansin-like B1 [Glycine max]	3.21996	1.00943	0.292688	0.798948	3.87436	1.95396	0.00186474	up	yes
73	100779620	Glyma.15G057300	hypothetical protein GLYMA_15G057300 [Glycine max]	1.66719	3.30993	0.691027	1.58241	2.18925	1.13044	0.0353304	up	yes
74	100779735	Glyma.20G007900	long chain acyl-CoA synthetase 2 [Glycine max]	0.454175	0.537374	0.287288	0.121401	2.42617	1.27868	0.016065	up	yes
75	100779850	Glyma.17G087900	hypothetical protein GLYMA_17G087900 [Glycine max];protein MICRORCHIDIA 6 isoform X4 [Glycine max];protein MICRORCHIDIA 6 isoform X3 [Glycine max]	0.632708	0.224709	1.81832	0.554591	0.361335	-1.46859	0.0159353	down	yes
76	100779924	Glyma.20G154300	uncharacterized protein LOC100526938 [Glycine max]	0.772992	0.554905	1.23461	1.94344	0.417833	-1.259	0.00900746	down	yes
77	100780137	Glyma.06G052600	glutaredoxin-C6 [Glycine max]	4.30708	3.15187	1.38469	1.93679	2.24567	1.16715	0.00393371	up	yes
78	100780789	Glyma.19G086500	germin-like protein subfamily 1 member 20 [Glycine max]	2.82998	4.17246	6.50833	7.97365	0.483528	-1.04833	0.00160823	down	yes
79	100781124	Glyma.02G124000	GDSL esterase/lipase At2g03980 [Glycine max]	0.757066	0.802261	0.329737	0.259743	2.64526	1.40341	0.00447999	up	yes
80	100781508	Glyma.11G144200	Dirigent protein 10 [Glycine soja]	0.75922	0.08207	0.541692	7.90345	0.0996182	-3.32745	0.00114453	down	yes
81	100781988	-	Phytosulfokines 2 [Glycine soja]	3.88187	5.62676	1.28148	1.91604	2.97375	1.57228	0.000256443	up	yes
82	100782154	Glyma.16G121700	putative prolyl 4-hydroxylase 10 isoform A, partial [Glycine soja]	3.41535	2.50827	0.485436	1.37783	3.17916	1.66864	0.000501227	up	yes
83	100782377	Glyma.02G028700	metalloendoproteinase 5-MMP [Glycine max]	1.22993	2.08407	0.487799	0.980841	2.25651	1.1741	0.0165873	up	yes
84	100782473	Glyma.07G204800	phospholipase A1-IIgamma [Glycine max]	0.950418	1.27409	2.97985	2.26045	0.424499	-1.23617	0.0019334	down	yes
85	100782792	Glyma.04G101900	transcription factor MYB93 [Glycine max]	1.25068	2.02116	0.766702	0.747615	2.1606	1.11143	0.0125179	up	yes
86	100782815	Glyma.05G190100	uncharacterized protein LOC100782815 isoform 2 [Glycine max];uncharacterized protein LOC100782815 isoform 1 [Glycine max]	6.13377	4.26913	1.06856	1.88219	3.52552	1.81783	2.93192e-06	up	yes
87	100782969	Glyma.12G176900	high affinity nitrate transporter 2.4 [Glycine max]	1.41355	2.45383	0.851136	0.617862	2.63266	1.39652	0.00139837	up	yes
88	100782971	Glyma.05G170400	beta-amyrin 28-monooxygenase-like [Glycine max]	0.306469	0.459857	0.954953	0.649877	0.477512	-1.06639	0.0270652	down	yes
89	100782997	Glyma.13G077800	WAT1-related protein At4g08290 isoform X1 [Glycine max];WAT1-related protein At4g08290 isoform X2 [Glycine max]	0.713208	1.54267	0.126692	0.290171	5.41155	2.43604	2.40285e-05	up	yes
90	100783381	Glyma.07G065600	uncharacterized protein LOC100783381 isoform X1 [Glycine max];uncharacterized protein LOC100783381 isoform X2 [Glycine max]	2.62063	0.686269	0.437955	0.536437	3.39381	1.76291	0.000204971	up	yes
91	100783550	Glyma.06G215100	probable protein disulfide-isomerase A6 [Glycine max]	4.30335	4.45189	14.9401	5.23218	0.434023	-1.20416	0.00286168	down	yes
92	100784347	Glyma.18G205100	nodulation-signaling pathway 2 protein [Glycine max]	0.944213	1.30853	0.244889	0.465957	3.1691	1.66408	0.000565503	up	yes
93	100784554	Glyma.11G226000	proline transporter 2 isoform X1 [Glycine max]	0.210177	0.402146	0.511487	0.980071	0.410526	-1.28445	0.0149838	down	yes
94	100785357	Glyma.08G194900	inorganic pyrophosphatase 2 [Glycine max]	2.80409	2.78644	1.38083	1.09239	2.26043	1.1766	0.00257363	up	yes
95	100786104	Glyma.02G028800	metalloendoproteinase 5-MMP [Glycine max]	29.4946	27.1452	8.27883	9.43	3.19839	1.67735	7.60072e-18	up	yes
96	100786157	Glyma.12G137500	RNA polymerase II subunit 5-mediating protein-like isoform A [Glycine soja]	3.9383	3.36742	0.40806	1.11588	4.79396	2.26122	2.92772e-06	up	yes
97	100786308	Glyma.11G252900	uncharacterized protein LOC100786308 isoform X1 [Glycine max];30S ribosomal protein S1, chloroplastic [Glycine soja]	0.698974	0.726883	0.389469	0.267937	2.16891	1.11697	0.0232158	up	yes
98	100787315	Glyma.01G118000	pyruvate decarboxylase 2 [Glycine max]	1.94087	0.762793	0.231103	0.15436	7.01407	2.81025	2.93753e-07	up	yes
99	100787785	Glyma.06G115800	metal transporter Nramp5 [Glycine max]	8.37111	8.29618	15.744	43.3959	0.281828	-1.82711	1.81824e-07	down	yes
100	100788386	Glyma.09G160600	probable leucine-rich repeat receptor-like protein kinase At1g68400 [Glycine max]	0.244106	0.22108	0.994921	0.415784	0.329754	-1.60054	0.00225171	down	yes
101	100788406	Glyma.17G091100	spermidine synthase 2 [Glycine max]	1.04506	0.993067	0.323967	0.248921	3.55763	1.83092	0.00018053	up	yes
102	100788442	Glyma.03G024566	ruBisCO-associated protein-like [Glycine max]	1.89962	2.32525	5.57182	3.41926	0.469897	-1.08958	0.00260212	down	yes
103	100788873	Glyma.07G048800	caffeic acid 3-O-methyltransferase-like [Glycine max]	4.31182	3.56001	12.7077	19.9585	0.240977	-2.05303	7.2275e-14	down	yes
104	100789036	Glyma.06G303200	isocitrate lyase 1 [Glycine max]	3.04219	0.361208	0.409577	0.594827	3.38848	1.76064	0.0173882	up	yes
105	100789075	Glyma.08G110300	chalcone synthase 3 [Glycine max]	1.69931	2.45777	0.0001	0.291745	14.2441	3.8323	1.76031e-05	up	yes
106	100789413	Glyma.15G273300	thylakoid lumenal 19 kDa protein, chloroplastic [Glycine max]	1.79731	2.32351	0.839482	1.21322	2.00751	1.00541	0.0221888	up	yes
107	100789491	Glyma.18G104100	spermidine hydroxycinnamoyl transferase [Glycine max]	1.06518	0.867217	0.235763	0.566736	2.40798	1.26782	0.0148186	up	yes
108	100789534	Glyma.12G163062	phytosulfokine receptor 2 [Glycine max]	0.240456	0.291998	0.109433	0.109673	2.43012	1.28103	0.00925232	up	yes
109	100789743	Glyma.13G351600	inorganic pyrophosphatase 2-like [Glycine max]	2.91707	3.25358	1.29048	1.38272	2.30834	1.20686	0.00202776	up	yes
110	100789817	Glyma.17G157300	auxin efflux carrier component [Glycine max];PIN auxin efflux transporter family protein isoform X1 [Glycine max]	0.364302	0.318428	0.998363	0.824851	0.374465	-1.4171	0.000824409	down	yes
111	100790050	Glyma.19G254800	probable WRKY transcription factor 53 [Glycine max]	0.526435	0.497254	1.06405	1.01562	0.492236	-1.02258	0.0185302	down	yes
112	100790114	Glyma.07G067700	ferric reduction oxidase 2 [Glycine max]	2.185	0.924637	2.03379	14.7808	0.184937	-2.43489	0.000240881	down	yes
113	100790212	Glyma.03G130600	bHLH transcription factor bHLH300 [Glycine max]	4.10484	3.7359	8.23705	13.9348	0.353634	-1.49967	4.12139e-07	down	yes
114	100790279	Glyma.06G145300	hypothetical protein GLYMA_06G145300 [Glycine max]	13.896	6.77423	1.75541	4.93597	3.08908	1.62718	0.000294104	up	yes
115	100790347	Glyma.17G070500	S-adenosylmethionine decarboxylase proenzyme [Glycine max]	1.22051	1.82638	2.92228	3.79887	0.453328	-1.14137	0.000754258	down	yes
116	100790502	Glyma.09G197400	glutamate receptor 3.6 [Glycine max]	0.525916	0.318866	0.139873	0.187827	2.57791	1.3662	0.00628387	up	yes
117	100790580	Glyma.04G198400	sugar efflux transporter SWEET4 [Glycine max]	1.85065	1.35103	0.703339	0.688666	2.30004	1.20166	0.00641087	up	yes
118	100790691	Glyma.09G205100	hypothetical protein D0Y65_024771 [Glycine soja];uncharacterized protein LOC100790691 [Glycine max]	3.59739	3.88578	0.76744	2.76396	2.11904	1.08341	0.0243621	up	yes
119	100790698	Glyma.02G286400	uncharacterized protein LOC100790698 [Glycine max]	0.515035	0.422137	0.174774	0.278726	2.06653	1.04721	0.0358421	up	yes
120	100790825	Glyma.07G093400	uncharacterized protein LOC100790825 [Glycine max]	2.00511	3.01572	0.745108	1.42956	2.30878	1.20713	0.00578391	up	yes
121	100791311	Glyma.12G047000	uncharacterized protein LOC100791311 isoform X1 [Glycine max];uncharacterized protein LOC100791311 isoform X2 [Glycine max];uncharacterized protein LOC100791311 [Glycine max]	0.611247	0.482033	0.256564	0.266091	2.09178	1.06473	0.0297372	up	yes
122	100791653	Glyma.05G150600	crocetin glucosyltransferase, chloroplastic [Glycine max]	0.944945	0.923569	0.379088	0.448348	2.2582	1.17517	0.00771164	up	yes
123	100791925	Glyma.09G025200	uncharacterized protein LOC100791925 [Glycine max]	0.592089	0.71352	1.63465	4.72688	0.205235	-2.28465	7.53296e-06	down	yes
124	100791928	Glyma.17G158100	1-aminocyclopropane-1-carboxylate synthase 3 [Glycine max]	0.973184	0.548901	0.220188	0.398698	2.45939	1.2983	0.01152	up	yes
125	100792170	Glyma.20G124200	uncharacterized protein LOC100792170 [Glycine max]	1.00989	0.75748	1.21215	2.5348	0.471683	-1.08411	0.0259533	down	yes
126	100792188	Glyma.07G150400	uncharacterized protein LOC100792188 [Glycine max]	5.59071	6.3472	2.43315	1.65678	2.91886	1.5454	8.84623e-06	up	yes
127	100793866	Glyma.02G287400	sialidase isoform X1 [Glycine max];protodermal factor 1 isoform X2 [Glycine max]	1.3003	1.27324	0.0001	0.28232	9.11246	3.18784	0.000773364	up	yes
128	100793965	Glyma.06G044000	Putative cyclin-A3-1 [Glycine soja]	1.19212	1.03162	0.233597	0.185614	5.30458	2.40724	1.39914e-07	up	yes
129	100794512	Glyma.08G339000	uncharacterized protein LOC100794512 isoform X1 [Glycine max];uncharacterized protein LOC100794512 isoform X3 [Glycine max];uncharacterized protein LOC100794512 isoform X2 [Glycine max]	0.337614	0.403235	0.90606	0.717824	0.45622	-1.1322	0.014745	down	yes
130	100794816	Glyma.05G222400	1-aminocyclopropane-1-carboxylate oxidase 1 [Glycine max]	26.3071	13.5238	10.9908	6.76201	2.24365	1.16584	0.000228537	up	yes
131	100794933	Glyma.03G245600	uncharacterized protein LOC100794933 [Glycine max]	0.898468	0.779506	0.21596	0.512474	2.30354	1.20385	0.0152272	up	yes
132	100795143	Glyma.04G051000	probable transcription factor At5g61620 isoform X1 [Glycine max];probable transcription factor At5g61620 isoform X2 [Glycine max]	8.13909	3.53664	0.872998	1.66114	4.60738	2.20395	3.57137e-06	up	yes
133	100795166	-	LOW QUALITY PROTEIN: 50S ribosomal protein L10, chloroplastic-like [Glycine max]	0.319605	0.579904	1.09511	0.853923	0.461515	-1.11555	0.0259499	down	yes
134	100795182	Glyma.13G301500	uncharacterized protein LOC100795182 [Glycine max]	3.26985	1.56825	1.35495	0.819014	2.22548	1.15412	0.0275829	up	yes
135	100795218	Glyma.08G200000	hypothetical protein GLYMA_08G200000 [Glycine max]	1.70575	1.1238	0.386571	0.643247	2.74762	1.45818	0.00441033	up	yes
136	100795254	Glyma.09G284500	transcription factor TCP7 [Glycine max]	0.0276153	0.0293212	2.25536	1.61119	0.0147254	-6.08555	1.18898e-26	down	yes
137	100795343	Glyma.20G204800	hypothetical protein GLYMA_20G204800 [Glycine max]	0.458796	0.362073	0.694799	1.43533	0.385362	-1.37572	0.00486475	down	yes
138	100795434	Glyma.09G253766	jasmonate O-methyltransferase [Glycine max]	1.22827	0.701529	2.03162	4.47422	0.296626	-1.75328	0.000142957	down	yes
139	100795477	Glyma.11G224800	hypothetical protein GLYMA_18G033300 [Glycine max]	0.31366	0.257348	0.986341	1.55207	0.224947	-2.15234	2.0902e-05	down	yes
140	100795511	Glyma.20G022500	uncharacterized protein LOC100795511 precursor [Glycine max]	0.48918	0.974166	1.33696	7.38338	0.167808	-2.57511	5.72502e-05	down	yes
141	100795515	Glyma.05G002000	protein PLASTID MOVEMENT IMPAIRED 2 isoform X1 [Glycine max];Protein PLASTID MOVEMENT IMPAIRED 2 [Glycine soja]	1.49365	2.02907	0.708391	0.973248	2.09482	1.06682	0.00563912	up	yes
142	100795714	Glyma.13G301800	uncharacterized protein LOC100795714 [Glycine max]	2.15171	2.23093	0.58005	0.645519	3.576	1.83835	3.30835e-05	up	yes
143	100795826	Glyma.18G033500	hypothetical protein GLYMA_18G033500 [Glycine max]	0.415692	0.419719	0.120253	0.196145	2.64038	1.40075	0.00553414	up	yes
144	100795959	Glyma.17G251900	uncharacterized protein LOC100795959 isoform X1 [Glycine max];uncharacterized protein LOC100795959 isoform X2 [Glycine max]	10.8577	14.784	4.59088	7.75352	2.07719	1.05463	0.000139884	up	yes
145	100796028	Glyma.20G121700	putative zinc finger protein At1g68190 [Glycine max]	0.365537	0.471171	0.826949	0.847406	0.49972	-1.00081	0.0260956	down	yes
146	100796105	Glyma.16G207500	peroxidase 47 [Glycine max]	1.36408	0.917637	0.111684	0.64662	3.00897	1.58927	0.0171022	up	yes
147	100796236	Glyma.13G301900	uncharacterized protein LOC100796236 [Glycine max]	6.31683	3.89151	0.165506	0.683838	12.0191	3.58726	1.16145e-09	up	yes
148	100796384	Glyma.20G143000	protein FANTASTIC FOUR 3 [Glycine max]	2.24518	0.988299	0.815405	0.585438	2.30824	1.20679	0.0154343	up	yes
149	100796410	Glyma.13G315700	uncharacterized protein LOC100796410 [Glycine max]	2.20295	1.91152	0.980062	0.843976	2.25569	1.17357	0.005661	up	yes
150	100796635	Glyma.01G101100	uncharacterized protein LOC100796635 [Glycine max]	0.204505	0.378144	0.587026	0.735722	0.440484	-1.18284	0.0183434	down	yes
151	100796829	Glyma.16G177000	putative WRKY transcription factor 27 isoform B, partial [Glycine soja]	1.18412	1.76698	0.942068	0.511291	2.03053	1.02186	0.0289431	up	yes
152	100797170	Glyma.01G209900	phosphatidylinositol/phosphatidylcholine transfer protein SFH11 [Glycine max]	0.635939	0.590337	0.269358	0.298692	2.15875	1.11019	0.0157756	up	yes
153	100798546	Glyma.13G285300	cytochrome P450 82A2 [Glycine max]	8.05701	3.39859	1.48601	3.69572	2.21077	1.14455	0.0116085	up	yes
154	100798828	Glyma.10G063700	polyadenylate-binding protein 7 isoform X1 [Glycine max];polyadenylate-binding protein 7 isoform X2 [Glycine max]	1.7382	1.66493	0.816512	0.798034	2.1078	1.07574	0.00517762	up	yes
155	100798892	Glyma.13G170600	aldehyde dehydrogenase family 2 member B6 [Glycine max]	20.7816	15.3057	4.85202	11.2163	2.24586	1.16727	0.000263935	up	yes
156	100799154	Glyma.02G056600	GATA transcription factor 18 [Glycine max]	0.92943	1.3843	0.476675	0.597046	2.15487	1.1076	0.0162923	up	yes
157	100799162	Glyma.18G211000	cationic peroxidase 1 [Glycine max]	4.86828	0.946577	0.157842	0.776479	6.22362	2.63775	0.000793792	up	yes
158	100799815	Glyma.16G208300	probable carboxylesterase 18 [Glycine max]	10.7437	13.694	4.87087	5.69343	2.31323	1.20991	1.4548e-06	up	yes
159	100799894	Glyma.03G038500	cationic peroxidase 1 [Glycine max]	0.623382	1.47419	2.24742	2.68645	0.425137	-1.234	0.00906947	down	yes
160	100800059	Glyma.10G092100	bZIP transcription factor TGA10 isoform X1 [Glycine max];bZIP transcription factor TGA10 isoform X2 [Glycine max]	0.535848	0.751357	0.207876	0.395224	2.13431	1.09377	0.0298804	up	yes
161	100800199	Glyma.02G134200	probable carboxylesterase 2 [Glycine max]	1.20672	1.59756	0.678332	0.702127	2.03141	1.02248	0.0224115	up	yes
162	100800452	Glyma.12G227800	sodium/calcium exchanger NCL2 [Glycine max]	0.478614	0.516722	0.228246	0.104224	2.99376	1.58196	0.00274837	up	yes
163	100800873	Glyma.07G095900	LEAF RUST 10 DISEASE-RESISTANCE LOCUS RECEPTOR-LIKE PROTEIN KINASE-like 1.2 isoform X3 [Glycine max];LEAF RUST 10 DISEASE-RESISTANCE LOCUS RECEPTOR-LIKE PROTEIN KINASE-like 1.2 isoform X1 [Glycine max];LEAF RUST 10 DISEASE-RESISTANCE LOCUS RECEPTOR-LIKE PROTEIN KINASE-like 1.2 isoform X2 [Glycine max];LEAF RUST 10 DISEASE-RESISTANCE LOCUS RECEPTOR-LIKE PROTEIN KINASE-like 1.2 isoform X4 [Glycine …	9.21656	11.5055	24.9237	22.3817	0.438048	-1.19084	1.09726e-09	down	yes
164	100801116	Glyma.02G078200	uncharacterized protein LOC100801116 [Glycine max]	0.161205	0.161084	8.33538	6.07686	0.0223622	-5.4828	4.6783e-29	down	yes
165	100801277	Glyma.10G168200	ammonium transporter 1 member 2 [Glycine max]	1.35047	1.19235	0.630833	0.538663	2.17429	1.12054	0.00628566	up	yes
166	100801369	Glyma.13G183500	polyphenol oxidase A1, chloroplastic [Glycine max]	1.70429	0.64099	0.203028	0.793802	2.35274	1.23434	0.0486377	up	yes
167	100801634	Glyma.17G065300	probable xyloglucan endotransglucosylase/hydrolase protein 23 [Glycine max]	3.06791	4.94738	7.01188	9.4348	0.48735	-1.03697	0.000939518	down	yes
168	100801637	Glyma.01G089000	SOSS complex subunit B-like isoform A [Glycine soja]	1.65446	0.913201	0.637593	0.619129	2.04314	1.03079	0.0141072	up	yes
169	100801695	Glyma.11G074700	vinorine synthase [Glycine max]	8.49574	5.91693	2.37351	4.45468	2.11076	1.07776	0.0009991	up	yes
170	100801890	Glyma.12G027100	TMV resistance protein N isoform X1 [Glycine max];TMV resistance protein N isoform X2 [Glycine max]	0.476972	0.321744	0.102727	0.146408	3.20596	1.68075	0.000717915	up	yes
171	100801985	Glyma.17G139900	14 kDa proline-rich protein DC2.15 [Glycine max]	167.286	146.117	27.8772	100.882	2.43403	1.28335	0.00185027	up	yes
172	100802014	Glyma.10G170500	Ubiquitin carboxyl-terminal hydrolase 2 isoform D, partial [Glycine soja];ubiquitin carboxyl-terminal hydrolase 2 [Glycine max]	6.59836	6.34551	6.90994	25.1039	0.404321	-1.30643	0.00201746	down	yes
173	100802157	Glyma.09G122600	metal tolerance protein 10 [Glycine max]	13.6478	10.2115	13.2888	40.3083	0.445161	-1.1676	0.00191575	down	yes
174	100802315	Glyma.08G304200	oxygen-evolving enhancer protein 2, chloroplastic [Glycine max]	1.24611	1.28721	0.449267	0.465298	2.76997	1.46987	0.00149852	up	yes
175	100802458	Glyma.14G089800	unknown [Glycine max]	1.54496	1.47324	0.465851	0.707998	2.5712	1.36244	0.0018667	up	yes
176	100803448	Glyma.11G051200	uncharacterized protein LOC100803448 [Glycine max]	0.434494	0.688875	0.151104	0.296691	2.50867	1.32692	0.0123318	up	yes
177	100803503	Glyma.06G275900	peroxidase P7 [Glycine max]	2.46529	1.19966	0.762029	0.60353	2.68385	1.4243	0.00346392	up	yes
178	100803637	Glyma.04G220600	peroxidase P7 [Glycine max]	7.02501	2.43933	0.94577	0.91375	5.08967	2.34757	1.09719e-06	up	yes
179	100803957	Glyma.10G186700	early nodulin-75-like isoform X1 [Glycine max]	38.9063	37.1908	10.4546	20.7166	2.44127	1.28763	1.64974e-06	up	yes
180	100803983	Glyma.11G006400	protein MARD1 [Glycine max]	0.594803	0.492612	0.0706053	0.301705	2.92072	1.54633	0.0105786	up	yes
181	100804023	Glyma.13G184500	uncharacterized protein LOC100804023 [Glycine max]	0.313626	0.364471	0.693626	1.09916	0.378236	-1.40264	0.00199039	down	yes
182	100804042	Glyma.13G053600	receptor-like protein kinase FERONIA [Glycine max]	0.31555	1.35711	5.65012	6.79536	0.134399	-2.89541	4.50892e-09	down	yes
183	100804260	Glyma.16G209800	alpha-galactosidase [Glycine max]	0.45128	0.396983	0.760616	0.988256	0.485034	-1.04384	0.0196148	down	yes
184	100804277	-	protein ALP1-like [Glycine max]	1.07264	1.79713	2.61983	5.88256	0.337525	-1.56693	0.000261104	down	yes
185	100804930	Glyma.06G004200	protein EXORDIUM [Glycine max]	0.257293	0.296622	0.559163	0.80541	0.405926	-1.30071	0.00522729	down	yes
186	100805269	Glyma.06G106200	low affinity sulfate transporter 3 [Glycine max]	0.237307	0.619425	0.690452	2.12255	0.304561	-1.7152	0.00374525	down	yes
187	100805876	Glyma.16G180300	protein SRC2-like [Glycine max]	0.90127	1.13946	1.85661	3.23193	0.401045	-1.31816	0.00357507	down	yes
188	100806224	Glyma.17G066900	protein GLUTAMINE DUMPER 3 [Glycine max]	7.64794	5.56259	2.2157	3.97065	2.13543	1.09453	0.00307197	up	yes
189	100806574	Glyma.09G041000	probable polygalacturonase isoform X2 [Glycine max];probable polygalacturonase isoform X1 [Glycine max]	4.83267	4.97045	13.7767	9.60517	0.419262	-1.25408	6.47172e-08	down	yes
190	100806756	-	hypothetical protein GLYMA_09G227000 [Glycine max]	0.534766	0.433779	0.150167	0.218903	2.62429	1.39192	0.00513825	up	yes
191	100807106	Glyma.01G165600	thaumatin-like protein 1 [Glycine max]	10.4395	9.98145	4.24788	4.76834	2.26491	1.17945	3.79967e-07	up	yes
192	100807344	Glyma.11G032100	Phosphatidylinositol/phosphatidylcholine transfer protein SFH11 isoform A, partial [Glycine soja];phosphatidylinositol/phosphatidylcholine transfer protein SFH11 isoform X1 [Glycine max]	1.0008	1.12906	0.276345	0.770173	2.03519	1.02516	0.0441152	up	yes
193	100807431	Glyma.15G023500	phospholipase D alpha 4 isoform X1 [Glycine max]	0.227809	0.230587	0.565772	0.53358	0.41697	-1.26199	0.00616138	down	yes
194	100807698	Glyma.19G098500	hypothetical protein GLYMA_19G098500 [Glycine max]	1.31765	0.910029	2.72538	1.76703	0.495876	-1.01195	0.0186879	down	yes
195	100807710	Glyma.11G195200	high affinity nitrate transporter 2.4 [Glycine max]	63.9389	106.583	44.0179	30.3448	2.29311	1.1973	5.47321e-06	up	yes
196	100807807	Glyma.01G214400	expansin-A7 [Glycine max]	0.606102	1.54813	5.02634	1.20119	0.345921	-1.53149	0.0162126	down	yes
197	100807819	Glyma.09G049200	Isoflavone 2'-hydroxylase [Glycine soja]	1.71235	1.83561	0.858487	0.729485	2.23427	1.1598	0.00340143	up	yes
198	100807896	Glyma.04G024600	WEB family protein At1g75720 isoform X1 [Glycine max];WEB family protein At1g75720 isoform X2 [Glycine max]	12.5546	6.73297	1.88582	2.48218	4.41565	2.14263	8.99929e-11	up	yes
199	100808134	Glyma.14G200900	probable O-methyltransferase 3 [Glycine max]	6.1163	6.70693	1.69538	4.53336	2.05872	1.04175	0.00682342	up	yes
200	100808147	-	uncharacterized protein LOC100792337 [Glycine max]	1.04095	0.834202	0.238941	0.014674	7.39369	2.88629	0.000277782	up	yes
201	100808276	Glyma.05G070600	Nitrate transporter 1.5, partial [Glycine soja]	3.69334	3.91438	6.10764	9.69937	0.481288	-1.05503	2.82205e-05	down	yes
202	100808321	Glyma.15G199700	repetitive proline-rich cell wall protein 2 [Glycine max]	34.2574	2.80986	0.464699	0.806562	29.1579	4.86581	1.41735e-08	up	yes
203	100808934	Glyma.03G189600	hypothetical protein glysoja_021468, partial [Glycine soja]	19.6633	11.5235	5.94698	4.76181	2.91226	1.54214	3.87456e-09	up	yes
204	100809017	Glyma.06G153800	germin-like protein precursor [Glycine max]	0.269597	0.792656	1.81824	1.56986	0.313525	-1.67335	0.00241577	down	yes
205	100809137	Glyma.19G167400	MDIS1-interacting receptor like kinase 2 [Glycine max]	0.378294	0.407917	0.176207	0.17656	2.2287	1.1562	0.0100039	up	yes
206	100809268	Glyma.10G092800	probable 2-oxoglutarate-dependent dioxygenase AOP1 [Glycine max]	8.08877	10.1375	19.5039	19.3438	0.469173	-1.09181	2.57708e-07	down	yes
207	100809306	Glyma.04G236600	probable plastid-lipid-associated protein 14, chloroplastic [Glycine max]	0.676729	1.015	1.86123	1.97032	0.441526	-1.17943	0.000698897	down	yes
208	100809433	Glyma.09G075200	chalcone synthase 6 [Glycine max]	1.32192	0.764413	0.502577	0.525641	2.02908	1.02082	0.0343634	up	yes
209	100809841	Glyma.04G207600	CBS domain-containing protein CBSCBSPB3 isoform X1 [Glycine max];CBS domain-containing protein CBSCBSPB3 isoform X2 [Glycine max]	0.537716	0.256739	0.736487	0.920444	0.479474	-1.06048	0.0297943	down	yes
210	100809940	Glyma.08G328000	zinc transporter 11 [Glycine max]	3.03141	2.35977	0.729554	1.04313	3.04125	1.60466	4.52903e-05	up	yes
211	100810299	Glyma.08G170500	kinesin-like protein KIN-1 [Glycine max]	0.444359	0.135371	0.788667	0.707082	0.387585	-1.36742	0.0128539	down	yes
212	100810355	Glyma.19G148800	peroxidase A2 [Glycine max]	1.71106	1.43975	0.726474	0.196827	3.41255	1.77085	0.00193327	up	yes
213	100810379	Glyma.11G196300	BEL1-like homeodomain protein 8 [Glycine max]	1.73618	1.35222	0.458115	0.688755	2.6929	1.42916	0.000193225	up	yes
214	100810387	Glyma.20G130366	alpha-L-fucosidase 2-like isoform X2 [Glycine max];alpha-L-fucosidase 2-like isoform X1 [Glycine max];alpha-L-fucosidase 2-like isoform X4 [Glycine max];alpha-L-fucosidase 2-like isoform X5 [Glycine max]	0.431845	0.294219	0.0648656	0.0285213	7.77481	2.95881	2.63024e-07	up	yes
215	100810392	Glyma.12G129500	peroxidase P7 [Glycine max]	3.95879	3.21929	1.14204	2.02348	2.26758	1.18115	0.00246144	up	yes
216	100810797	Glyma.07G076600	BON1-associated protein 2 [Glycine max]	0.373198	0.811877	1.0908	1.64149	0.43373	-1.20513	0.0211481	down	yes
217	100810852	Glyma.02G233900	peroxidase P7 [Glycine max]	0.248372	0.852324	1.05573	1.38712	0.45058	-1.15015	0.0451375	down	yes
218	100811114	Glyma.04G250600	uncharacterized protein LOC100811114 [Glycine max]	1.38313	2.66341	1.22371	0.761359	2.03849	1.0275	0.0279569	up	yes
219	100811152	Glyma.06G314100	putative pectinesterase/pectinesterase inhibitor 24 [Glycine max]	0.166157	0.329788	1.05484	0.664798	0.2884	-1.79386	0.000421105	down	yes
220	100811430	Glyma.11G122600	cold-regulated 413 plasma membrane protein 1 isoform X1 [Glycine max];cold-regulated 413 plasma membrane protein 2 isoform X2 [Glycine max]	3.12281	2.92789	5.61429	8.5971	0.425764	-1.23187	0.000107558	down	yes
221	100811432	Glyma.03G039800	cationic peroxidase 1 [Glycine max]	0.812514	2.50702	5.78112	1.63258	0.447757	-1.15921	0.0496017	down	yes
222	100811597	-	hypothetical protein PHAVU_002G147400g [Phaseolus vulgaris]	1.56528	1.62409	0.169022	0.192123	8.83126	3.14262	1.49596e-08	up	yes
223	100811729	Glyma.16G170000	extensin-2-like precursor [Glycine max]	40.3615	4.04792	0.337154	0.305834	69.0672	6.10993	4.08239e-13	up	yes
224	100811746	Glyma.09G169300	transcription factor MYB52 [Glycine max]	1.04562	0.802489	0.363275	0.273654	2.90159	1.53685	0.00199592	up	yes
225	100811993	Glyma.04G035600	cytochrome P450 82C4 [Glycine max]	0.532226	0.313007	0.673714	3.21674	0.217258	-2.20252	0.0004957	down	yes
226	100812068	Glyma.08G235800	probable LRR receptor-like serine/threonine-protein kinase At1g56130 [Glycine max]	0.483257	0.407608	0.169277	0.260865	2.0711	1.05039	0.0244249	up	yes
227	100812188	Glyma.20G114200	cytochrome P450 CYP73A100 [Glycine max]	27.3754	10.0118	7.92677	7.07239	2.49262	1.31766	0.00019854	up	yes
228	100812914	Glyma.05G162000	fasciclin-like arabinogalactan protein 11 [Glycine max]	1.59897	1.2875	0.720729	0.110293	3.47339	1.79634	0.00719487	up	yes
229	100813078	-	hypothetical protein GLYMA_12G201200 [Glycine max];hypothetical protein GLYMA_12G201300 [Glycine max]	0.315127	0.362803	0.137896	0.149164	2.36164	1.23979	0.0112213	up	yes
230	100813091	Glyma.12G087200	cytochrome P450 94C1 [Glycine max]	0.369177	0.285315	0.59062	1.87096	0.265883	-1.91113	0.000807612	down	yes
231	100813142	Glyma.07G099900	protein DETOXIFICATION 16 isoform X2 [Glycine max];MATE efflux family protein DTX1 [Glycine soja];protein DETOXIFICATION 16 isoform X4 [Glycine max]	4.70351	6.25478	2.27031	2.6098	2.2455	1.16703	2.86271e-05	up	yes
232	100814235	Glyma.16G197200	probable methyltransferase PMT16 [Glycine max]	2.43154	1.60954	0.942006	1.04897	2.0297	1.02127	0.00399419	up	yes
233	100814593	Glyma.01G131100	aspartate aminotransferase, mitochondrial [Glycine max]	4.88542	2.38496	1.63365	1.36262	2.42648	1.27887	0.00117012	up	yes
234	100814615	Glyma.09G260600	uncharacterized protein LOC100814615 [Glycine max]	0.193562	0.145831	0.463089	0.460908	0.36731	-1.44493	0.00257169	down	yes
235	100814700	Glyma.05G237700	uncharacterized protein LOC100814700 [Glycine max]	0.482343	0.498502	0.941576	1.45479	0.409305	-1.28875	0.00337622	down	yes
236	100814809	Glyma.02G028200	metalloendoproteinase 5-MMP [Glycine max]	2.99452	6.03248	1.0497	1.89025	3.07046	1.61846	0.000110442	up	yes
237	100814873	Glyma.12G200600	hypothetical protein D0Y65_034956 [Glycine soja]	5.97962	3.51721	1.66207	0.932929	3.65966	1.87171	7.13577e-05	up	yes
238	100815142	Glyma.09G277900	cationic peroxidase 1 [Glycine max]	11.0819	2.68802	1.21528	1.87519	4.4556	2.15562	6.35095e-05	up	yes
239	100815629	Glyma.15G131300	uncharacterized protein LOC100815629 [Glycine max]	10.1548	18.1919	23.1267	41.0944	0.441393	-1.17987	8.93581e-05	down	yes
240	100815760	Glyma.05G215900	probable WRKY transcription factor 41 [Glycine max]	4.14298	6.31112	8.76123	14.451	0.45037	-1.15082	7.68766e-05	down	yes
241	100815941	-	hypothetical protein glysoja_044213 [Glycine soja]	1.46076	1.4504	0.487927	0.608519	2.65509	1.40876	0.00293477	up	yes
242	100816164	Glyma.15G131500	endoribonuclease Dicer homolog 2 isoform X1 [Glycine max];endoribonuclease Dicer homolog 2 isoform X2 [Glycine max]	1.00128	0.164985	1.23195	1.84768	0.378701	-1.40087	0.0304235	down	yes
243	100816345	-	hypothetical protein GLYMA_07G021500 [Glycine max]	1.6948	2.10917	0.549129	1.19637	2.17931	1.12387	0.0285945	up	yes
244	100816353	Glyma.08G069200	uncharacterized protein LOC100816353 [Glycine max]	1.62072	3.03701	0.609144	1.061	2.78882	1.47965	0.00409566	up	yes
245	100816384	Glyma.17G0692001	hypothetical protein GLYMA_17G069200 [Glycine max]	12.6962	25.111	47.3385	63.9269	0.339793	-1.55727	5.47626e-08	down	yes
246	100816641	Glyma.20G180100	GATA transcription factor 8 isoform X1 [Glycine max]	5.46784	4.74653	17.9906	18.4035	0.28066	-1.83311	1.76938e-20	down	yes
247	100816891	Glyma.08G082400	WRKY transcription factor 28 [Glycine max]	1.2877	1.35377	0.509887	0.738094	2.11659	1.08175	0.0100918	up	yes
248	100816920	Glyma.09G036000	aldehyde dehydrogenase 22A1 isoform X2 [Glycine max];aldehyde dehydrogenase 22A1 isoform X1 [Glycine max]	0.236715	0.276574	1.23227	1.2184	0.209449	-2.25533	2.09991e-07	down	yes
249	100816940	Glyma.10G292000	probable membrane-associated kinase regulator 4 [Glycine max]	0.810384	0.566273	0.387294	0.275846	2.07597	1.05378	0.0136007	up	yes
250	100817158	Glyma.11G083300	vacuolar iron transporter homolog 4 [Glycine max]	0.637267	0.59765	1.75445	3.02465	0.2584	-1.95232	4.42318e-05	down	yes
251	100817479	-	hypothetical protein GLYMA_18G253100 [Glycine max]	5.35005	3.73146	2.09024	2.00969	2.21504	1.14733	0.00467043	up	yes
252	100817665	Glyma.10G227400	ABC transporter C family member 10 isoform X2 [Glycine max];ABC transporter C family member 10 isoform X1 [Glycine max]	0.265663	0.308731	0.604854	0.611117	0.472376	-1.08199	0.00454728	down	yes
253	100817869	Glyma.20G133900	probable beta-D-xylosidase 5 isoform X1 [Glycine max];probable beta-D-xylosidase 5 isoform X2 [Glycine max]	0.657756	0.493191	1.236	1.17293	0.477783	-1.06557	0.00756899	down	yes
254	100817915	Glyma.14G193800	phosphoinositide phospholipase C 2 [Glycine max]	0.771082	0.792761	0.377447	0.379355	2.06638	1.04711	0.0184042	up	yes
255	100818107	Glyma.07G044200	GDSL esterase/lipase 5 [Glycine max]	1.80004	1.24477	0.471302	1.03929	2.01565	1.01124	0.039468	up	yes
256	100818961	Glyma.13G304000	indole-3-acetic acid-amido synthetase GH3.6 [Glycine max]	0.544799	0.662148	0.337714	0.21496	2.18383	1.12686	0.020903	up	yes
257	100819477	-	hypothetical protein glysoja_024629 [Glycine soja]	1.4963	2.13688	0.860701	0.467224	2.73598	1.45206	0.00467079	up	yes
258	100819509	Glyma.13G212400	uncharacterized protein LOC100819509 [Glycine max]	1.08859	1.4572	1.78692	3.67219	0.466338	-1.10055	0.0200706	down	yes
259	100819597	Glyma.17G086900	kinetochore protein SPC25 homolog isoform X4 [Glycine max];uncharacterized protein LOC100819597 isoform X2 [Glycine max];uncharacterized protein LOC100819597 isoform X1 [Glycine max];uncharacterized protein LOC100819597 isoform X3 [Glycine max]	4.15425	2.2478	1.55498	1.03232	2.47441	1.30709	0.000320809	up	yes
260	100819636	Glyma.03G177400	60S ribosomal protein L4 isoform X1 [Glycine max];60S ribosomal protein L4 isoform X3 [Glycine max];60S ribosomal protein L4 isoform X2 [Glycine max]	0.790623	16.4778	0.155362	0.724073	19.6359	4.29542	3.01222e-05	up	yes
261	100819726	Glyma.15G251300	nicotianamine synthase [Glycine max]	12.6121	5.31307	11.5373	39.5256	0.351042	-1.51029	0.00157992	down	yes
262	100819747	Glyma.08G106700	70 kDa peptidyl-prolyl isomerase [Glycine max]	0.309499	0.173064	0.543334	0.520582	0.453572	-1.1406	0.0235183	down	yes
263	100819782	Glyma.18G155000	B3 domain-containing transcription factor VRN1 isoform X1 [Glycine max]	0.963109	0.748502	0.562475	0.171572	2.33175	1.22141	0.0312985	up	yes
264	100820122	Glyma.17G146400	vesicle-associated protein 2-1 [Glycine max]	0.469628	0.605276	1.11059	1.53991	0.405548	-1.30206	0.00443069	down	yes
265	100820140	Glyma.02G028600	putative metalloendoproteinase precursor [Glycine max]	113.297	113.021	24.4665	43.5427	3.32776	1.73455	4.15865e-12	up	yes
266	100886321	-	-	10.2304	18.3455	3.33218	4.41702	3.68759	1.88268	7.0766e-05	up	yes
267	100886408	-	-	13.7022	9.62238	4.03649	4.29316	2.80019	1.48553	0.00123507	up	yes
268	100886452	-	-	32.683	39.6386	5.01469	9.16978	5.09865	2.35011	4.04127e-07	up	yes
269	102659567	Glyma.14G139250	Phospholipase D zeta 2 [Glycine soja]	0.457729	0.424434	0.035623	0.052902	9.96513	3.31689	6.03099e-09	up	yes
270	102659708	Glyma.11G044500	myb-like protein X [Glycine max]	1.41277	0.958974	0.416651	0.550436	2.45246	1.29423	0.00429032	up	yes
271	102659922	-	uncharacterized protein LOC102669582 [Glycine max];uncharacterized protein LOC102668259 [Glycine max]	0.273191	0.512469	0.879248	2.58375	0.226873	-2.14004	6.06105e-05	down	yes
272	102660205	Glyma.07G204500	uncharacterized protein At4g18490 isoform X2 [Glycine max];uncharacterized protein At4g18490 isoform X1 [Glycine max];hypothetical protein GLYMA_07G204500 [Glycine max]	0.0884157	0.684837	0.759167	1.26689	0.381654	-1.38966	0.0373342	down	yes
273	102660822	Glyma.15G084700	pentatricopeptide repeat-containing protein DOT4, chloroplastic [Glycine max]	0.157655	0.131052	0.236995	0.38641	0.463113	-1.11056	0.0218498	down	yes
274	102662991	Glyma.01G012000	putative disease resistance protein RGA3 [Glycine max]	0.495507	0.501733	0.142534	0.134358	3.60155	1.84862	5.77853e-05	up	yes
275	102663410	Glyma.02G189250	uncharacterized protein LOC102663410 isoform X1 [Glycine max];Ornithine aminotransferase, mitochondrial, partial [Glycine soja]	0.706378	1.22953	0.222003	0.583338	2.40383	1.26534	0.0200368	up	yes
276	102663730	-	hypothetical protein GLYMA_10G137300 [Glycine max]	22.203	11.0755	1.73308	3.23574	6.69746	2.74361	3.25832e-10	up	yes
277	102663839	Glyma.08G083000	LRR receptor-like serine/threonine-protein kinase FLS2 [Glycine soja]	0.438242	0.173407	0.656467	1.3476	0.305204	-1.71215	0.00120212	down	yes
278	102665105	Glyma.09G140800	E3 ubiquitin-protein ligase ATL31 [Glycine max]	1.80168	0.863466	0.676942	0.435188	2.39643	1.26089	0.013941	up	yes
279	102665576	Glyma.11G115300	uncharacterized protein LOC102665576 [Glycine max]	0.962668	0.79196	0.548586	0.226335	2.26427	1.17904	0.0304997	up	yes
280	102665687	-	hypothetical protein D0Y65_038732 [Glycine soja]	1.02755	1.5213	0.731403	0.490754	2.08554	1.06042	0.0151816	up	yes
281	102666231	Glyma.01G013000	ankyrin repeat-containing protein NPR4, partial [Glycine max]	1.26125	1.25835	0.475641	0.0001	5.29616	2.40495	0.0053807	up	yes
282	102666321	-	YTH domain-containing family protein 1 isoform D [Glycine soja]	0.214453	0.197161	0.771104	1.06005	0.224784	-2.15339	2.20852e-05	down	yes
283	102666371	-	qor, partial [Mucuna pruriens];hypothetical protein PHAVU_011G215000g [Phaseolus vulgaris]	1.6933	1.54596	0.486937	0.991432	2.19111	1.13166	0.0254148	up	yes
284	102666937	-	Putative inactive purple acid phosphatase 1 [Glycine soja]	0.224787	0.367291	0.724581	0.966903	0.350035	-1.51443	0.000961298	down	yes
285	102667149	Glyma.03G067800	uncharacterized protein LOC102667149 [Glycine max]	0.223633	0.068298	0.52794	0.652645	0.247277	-2.0158	0.000462783	down	yes
286	102667408	-	von Willebrand factor A domain-containing protein [Glycine soja];heparanase-like protein 1 [Glycine max]	0.415842	0.829168	0.136947	0.0125274	8.32927	3.05819	7.29034e-05	up	yes
287	102667442	Glyma.12G108500	serine/arginine repetitive matrix protein 1 [Glycine max]	2.8014	2.28791	0.876981	1.6103	2.04613	1.0329	0.0244547	up	yes
288	102667924	Glyma.15G245300	11-oxo-beta-amyrin 30-oxidase [Glycine max]	0.790175	0.787965	0.246765	0.262359	3.09972	1.63214	0.00038662	up	yes
289	102668671	Glyma.15G064100	uncharacterized protein LOC102668671 [Glycine max]	1.60277	1.72062	0.745788	0.856376	2.07431	1.05263	0.0163651	up	yes
290	102668977	-	Transcription factor MYB63 isoform B [Glycine soja];Transcription factor MYB63 isoform A [Glycine soja];hypothetical protein GLYMA_20G047400 [Glycine max];hypothetical protein GLYMA_19G103900 [Glycine max]	1.52587	1.0539	7.23843	5.7975	0.197896	-2.33718	4.85028e-18	down	yes
291	102669483	-	hypothetical protein glysoja_008291 [Glycine soja]	1.3804	3.08855	0.95913	0.741108	2.62843	1.3942	0.00760935	up	yes
292	102669855	Glyma.02G078300	UPF0481 protein At3g47200 [Glycine max]	2.00151	2.65248	0.140664	0.102635	19.1287	4.25767	2.66933e-28	up	yes
293	102670300	Glyma.13G212600	receptor-like cytosolic serine/threonine-protein kinase RBK2 isoform X1 [Glycine max];receptor-like cytosolic serine/threonine-protein kinase RBK2 isoform X3 [Glycine max];receptor-like cytosolic serine/threonine-protein kinase RBK2 isoform X2 [Glycine max]	5.6462	5.31459	2.00031	2.61943	2.37259	1.24647	3.60798e-06	up	yes
294	102670525	-	hypothetical protein glysoja_045285 [Glycine soja]	1.21798	1.65058	0.552862	0.598886	2.49062	1.3165	0.000155831	up	yes
295	106794095	Glyma.13G251700	PR1a precursor [Glycine max]	12.1819	1.87293	0.906496	1.15266	6.82555	2.77094	4.9905e-05	up	yes
296	106794244	-	UDP-glycosyltransferase 83A1 [Glycine soja]	0.036644	0.067544	0.331059	0.560299	0.116887	-3.09682	1.23686e-07	down	yes
297	106795113	-	hypothetical protein glysoja_003709 [Glycine soja]	5.53722	5.92595	3.69893	1.9221	2.03934	1.0281	0.0225755	up	yes
298	106795191	-	-	6.36578	5.10223	0.0001	0.406712	28.19	4.81711	3.93931e-11	up	yes
299	106795514	-	hypothetical protein D0Y65_031654, partial [Glycine soja];hypothetical protein glysoja_014318 [Glycine soja]	4.45606	4.34474	0.465605	0.491746	9.19286	3.20051	1.15502e-12	up	yes
300	106795730	-	hypothetical protein GLYMA_14G213900 [Glycine max]	1.09178	1.48027	0.785401	0.488736	2.01866	1.0134	0.0391199	up	yes
301	106795999	-	uncharacterized protein LOC106795999 [Glycine max]	0.72044	0.816814	6.64691	3.3115	0.154368	-2.69556	1.99341e-09	down	yes
302	106796659	Glyma.17G182166	receptor kinase-like protein Xa21 [Glycine max]	16.813	13.9475	3.36612	11.8175	2.02589	1.01856	0.0201574	up	yes
303	106798364	-	-	2.36703	1.42098	0.0001	0.0001	18940	14.2092	9.10078e-26	up	yes
304	106798744	-	Chloroplast sensor kinase, chloroplastic isoform C [Glycine soja];chloroplast sensor kinase, chloroplastic-like isoform X2 [Glycine max]	0.0001	0.0001	2.40925	3.19352	3.56966e-05	-14.7739	2.12068e-37	down	yes
305	106799473	-	hypothetical protein D0Y65_018107, partial [Glycine soja]	3.5355	5.3235	0.675614	0.743759	6.24149	2.64189	1.57495e-11	up	yes
306	106799757	-	putative ribonuclease H protein [Glycine soja]	1.81501	0.817586	2.70501	2.60667	0.495624	-1.01268	0.0365802	down	yes
307	112997784	Glyma.01G184900	precursor of CEP7-like [Glycine max]	3.98976	2.17726	1.37861	1.66873	2.02374	1.01702	0.0303152	up	yes
308	112997906	-	protein C2-DOMAIN ABA-RELATED 4-like [Glycine max]	3.20209	4.0333	0.892714	2.39702	2.19938	1.1371	0.0374687	up	yes
309	112998708	Glyma.02G058000	probable polyol transporter 3 [Glycine max]	0.384589	0.400714	0.58434	1.48601	0.379309	-1.39855	0.00755553	down	yes
310	112998794	-	hypothetical protein D0Y65_032882 [Glycine soja]	0.789486	0.730678	1.30569	1.81358	0.487346	-1.03698	0.0250005	down	yes
311	113001152	-	putative disease resistance RPP13-like protein 1 [Glycine max]	1.47424	2.15511	0.069398	0.039014	33.4774	5.06511	8.66569e-22	up	yes
312	113001245	Glyma.03G153700	sucrose transport protein SUC4-like [Glycine max]	5.04022	2.9238	1.65833	1.34422	2.65242	1.40731	0.00250888	up	yes
313	113002394	Glyma.08G212400	glucan endo-1,3-beta-glucosidase 14-like [Glycine max]	1.43395	1.87519	0.637905	0.681545	2.50797	1.32652	0.00169002	up	yes

## Sheet: Table S3
Table S3. Gene Ontology (GO) enrichment analysis for differently expressed genes between WT and transgenic soybean
GO_ID	GO_term	GO_function	GO_class	S gene number	TS gene number	B gene number	TB gene number	p_value
GO:0008150	biological_process	biological_process	2	36	282	6819	49181	0.728816
GO:0006355	regulation of transcription, DNA-templated	biological_process	8	21	282	3848	49181	0.625567
GO:0020037	heme binding	molecular_function	6	12	282	256	49181	3.68281e-08
GO:0055114	oxidation-reduction process	biological_process	4	18	282	1570	49181	0.00449651
GO:0005576	extracellular region	cellular_component	3	38	282	2568	49181	9.61239e-08
GO:0006351	transcription, DNA-templated	biological_process	8	16	282	3223	49181	0.758811
GO:0009611	response to wounding	biological_process	5	14	282	386	49181	6.63391e-08
GO:0004601	peroxidase activity	molecular_function	4	11	282	263	49181	4.27551e-07
GO:0031012	extracellular matrix	cellular_component	4	5	282	34	49181	1.45261e-06
GO:0048046	apoplast	cellular_component	4	15	282	607	49181	2.8699e-06
GO:0009809	lignin biosynthetic process	biological_process	8	10	282	190	49181	1.75699e-07
GO:0006979	response to oxidative stress	biological_process	5	10	282	429	49181	0.000209809
GO:0030154	cell differentiation	biological_process	5	10	282	648	49181	0.00454697
GO:0030410	nicotianamine synthase activity	molecular_function	6	2	282	5	49181	0.000323905
GO:0005618	cell wall	cellular_component	5	19	282	1348	49181	0.000331085
GO:0015112	nitrate transmembrane transporter activity	molecular_function	8	3	282	34	49181	0.000978513
GO:0004222	metalloendopeptidase activity	molecular_function	8	4	282	87	49181	0.00162141
GO:1901430	positive regulation of syringal lignin biosynthetic process	biological_process	9	9	282	43	49181	2.80365e-12
GO:0010089	xylem development	biological_process	7	9	282	103	49181	9.24321e-09
GO:0004737	pyruvate decarboxylase activity	molecular_function	7	2	282	15	49181	0.00327452
GO:0004784	superoxide dismutase activity	molecular_function	4	2	282	15	49181	0.00327452
GO:0016210	naringenin-chalcone synthase activity	molecular_function	7	2	282	16	49181	0.00372819
GO:0031225	anchored component of membrane	cellular_component	5	6	282	256	49181	0.00377108
GO:0042744	hydrogen peroxide catabolic process	biological_process	8	9	282	138	49181	1.18524e-07
GO:0007275	multicellular organism development	biological_process	4	9	282	730	49181	0.0260356
GO:0009737	response to abscisic acid	biological_process	6	9	282	751	49181	0.030414
GO:0042742	defense response to bacterium	biological_process	8	7	282	532	49181	0.0348257
GO:0010427	abscisic acid binding	molecular_function	6	3	282	61	49181	0.00525247
GO:0004864	protein phosphatase inhibitor activity	molecular_function	7	3	282	64	49181	0.00600452
GO:0006357	regulation of transcription by RNA polymerase II	biological_process	9	7	282	536	49181	0.0360288
GO:0016042	lipid catabolic process	biological_process	6	6	282	326	49181	0.011732
GO:0006952	defense response	biological_process	5	6	282	1336	49181	0.780229
GO:0006468	protein phosphorylation	biological_process	9	6	282	1814	49181	0.950186
GO:0001085	RNA polymerase II transcription factor binding	molecular_function	6	3	282	69	49181	0.00739438
GO:0005385	zinc ion transmembrane transporter activity	molecular_function	10	3	282	74	49181	0.00895927
GO:0030976	thiamine pyrophosphate binding	molecular_function	6	2	282	25	49181	0.00900946
GO:0009751	response to salicylic acid	biological_process	6	5	282	294	49181	0.0278762
GO:0046564	oxalate decarboxylase activity	molecular_function	7	3	282	75	49181	0.00929365
GO:0050832	defense response to fungus	biological_process	8	5	282	383	49181	0.0707544
GO:0009738	abscisic acid-activated signaling pathway	biological_process	6	5	282	503	49181	0.164211
GO:0004630	phospholipase D activity	molecular_function	8	2	282	28	49181	0.0112246
GO:0070290	N-acylphosphatidylethanolamine-specific phospholipase D activity	molecular_function	8	2	282	28	49181	0.0112246
GO:0004451	isocitrate lyase activity	molecular_function	7	1	282	2	49181	0.0114351
GO:0009826	unidimensional cell growth	biological_process	7	4	282	245	49181	0.0532979
GO:0044550	secondary metabolite biosynthetic process	biological_process	5	4	282	317	49181	0.110383
GO:0016831	carboxy-lyase activity	molecular_function	6	2	282	29	49181	0.0120108
GO:0006810	transport	biological_process	5	4	282	378	49181	0.173183
GO:0009813	flavonoid biosynthetic process	biological_process	6	4	282	381	49181	0.176546
GO:0005667	transcription factor complex	cellular_component	4	3	282	85	49181	0.0130384
GO:0019212	phosphatase inhibitor activity	molecular_function	6	1	282	3	49181	0.0171037
GO:0006508	proteolysis	biological_process	7	4	282	555	49181	0.393883
GO:0009651	response to salt stress	biological_process	6	4	282	827	49181	0.699932
GO:0005381	iron ion transmembrane transporter activity	molecular_function	10	2	282	38	49181	0.0201073
GO:0042644	chloroplast nucleoid	cellular_component	5	2	282	40	49181	0.0221435
GO:0015706	nitrate transport	biological_process	9	3	282	46	49181	0.00235965
GO:0080163	regulation of protein serine/threonine phosphatase activity	biological_process	12	3	282	55	49181	0.0039265
GO:0047066	phospholipid-hydroperoxide glutathione peroxidase activity	molecular_function	6	1	282	4	49181	0.0227399
GO:0003674	molecular_function	molecular_function	2	48	282	6311	49181	0.024883
GO:0003682	chromatin binding	molecular_function	4	5	282	288	49181	0.025818
GO:0009411	response to UV	biological_process	7	3	282	68	49181	0.00710256
GO:0071281	cellular response to iron ion	biological_process	8	3	282	68	49181	0.00710256
GO:0019863	IgE binding	molecular_function	6	1	282	5	49181	0.0283438
GO:0031262	Ndc80 complex	cellular_component	4	1	282	5	49181	0.0283438
GO:0033609	oxalate metabolic process	biological_process	9	3	282	75	49181	0.00929365
GO:0009834	plant-type secondary cell wall biogenesis	biological_process	7	3	282	140	49181	0.0470748
GO:0046916	cellular transition metal ion homeostasis	biological_process	11	3	282	175	49181	0.0800752
GO:0018812	3-hydroxyacyl-CoA dehydratase activity	molecular_function	7	1	282	5	49181	0.0283438
GO:0009860	pollen tube growth	biological_process	8	3	282	175	49181	0.0800752
GO:0004619	phosphoglycerate mutase activity	molecular_function	7	1	282	5	49181	0.0283438
GO:0010468	regulation of gene expression	biological_process	7	3	282	198	49181	0.105917
GO:0030001	metal ion transport	biological_process	8	3	282	200	49181	0.108303
GO:0009555	pollen development	biological_process	6	3	282	256	49181	0.182404
GO:0009295	nucleoid	cellular_component	3	2	282	49	49181	0.0322841
GO:0048364	root development	biological_process	6	3	282	298	49181	0.244614
GO:0007169	transmembrane receptor protein tyrosine kinase signaling pathway	biological_process	7	3	282	318	49181	0.275352
GO:0046777	protein autophosphorylation	biological_process	10	3	282	399	49181	0.401257
GO:0055085	transmembrane transport	biological_process	6	3	282	403	49181	0.407384
GO:0047513	1,2-alpha-L-fucosidase activity	molecular_function	9	1	282	6	49181	0.0339158
GO:0009873	ethylene-activated signaling pathway	biological_process	7	3	282	470	49181	0.50644
GO:0009733	response to auxin	biological_process	6	3	282	566	49181	0.631701
GO:0007165	signal transduction	biological_process	4	3	282	681	49181	0.750489
GO:1900037	regulation of cellular response to hypoxia	biological_process	7	2	282	4	49181	0.000195083
GO:0030418	nicotianamine biosynthetic process	biological_process	7	2	282	5	49181	0.000323905
GO:0015293	symporter activity	molecular_function	7	2	282	54	49181	0.0385615
GO:0010233	phloem transport	biological_process	7	2	282	11	49181	0.00174139
GO:0071369	cellular response to ethylene stimulus	biological_process	7	2	282	17	49181	0.00420935
GO:0071732	cellular response to nitric oxide	biological_process	8	2	282	21	49181	0.00640236
GO:0016790	thiolester hydrolase activity	molecular_function	6	1	282	7	49181	0.0394559
GO:0018685	alkane 1-monooxygenase activity	molecular_function	7	1	282	7	49181	0.0394559
GO:0080188	RNA-directed DNA methylation	biological_process	11	2	282	22	49181	0.0070161
GO:0052689	carboxylic ester hydrolase activity	molecular_function	6	5	282	328	49181	0.0414879
GO:0043090	amino acid import	biological_process	11	2	282	27	49181	0.0104621
GO:0032973	amino acid export across plasma membrane	biological_process	12	2	282	27	49181	0.0104621
GO:0004587	ornithine-oxo-acid transaminase activity	molecular_function	7	1	282	8	49181	0.0449644
GO:0010629	negative regulation of gene expression	biological_process	8	2	282	30	49181	0.0128205
GO:0016720	delta12-fatty acid dehydrogenase activity	molecular_function	6	1	282	8	49181	0.0449644
GO:0071577	zinc II ion transmembrane transport	biological_process	11	2	282	30	49181	0.0128205
GO:0080144	amino acid homeostasis	biological_process	9	2	282	35	49181	0.0172104
GO:0019762	glucosinolate catabolic process	biological_process	9	2	282	49	49181	0.0322841
GO:2000652	regulation of secondary cell wall biogenesis	biological_process	6	2	282	51	49181	0.0347426
GO:0009904	chloroplast accumulation movement	biological_process	9	2	282	51	49181	0.0347426
GO:0102985	Delta12-fatty-acid desaturase activity	molecular_function	7	1	282	8	49181	0.0449644
GO:0008066	glutamate receptor activity	molecular_function	6	1	282	8	49181	0.0449644
GO:0005234	extracellularly glutamate-gated ion channel activity	molecular_function	10	1	282	8	49181	0.0449644
GO:0042349	guiding stereospecific synthesis activity	molecular_function	5	2	282	59	49181	0.0452602
GO:0019438	aromatic compound biosynthetic process	biological_process	6	2	282	54	49181	0.0385615
GO:0009903	chloroplast avoidance movement	biological_process	9	2	282	60	49181	0.046648
GO:0055072	iron ion homeostasis	biological_process	11	2	282	60	49181	0.046648
GO:0001135	transcription factor activity, RNA polymerase II transcription factor recruiting	molecular_function	7	5	282	341	49181	0.04759
GO:0004014	adenosylmethionine decarboxylase activity	molecular_function	7	1	282	9	49181	0.0504414
GO:0010252	auxin homeostasis	biological_process	7	2	282	63	49181	0.0509032
GO:0000293	ferric-chelate reductase activity	molecular_function	7	1	282	9	49181	0.0504414
GO:0009725	response to hormone	biological_process	5	2	282	63	49181	0.0509032
GO:0009699	phenylpropanoid biosynthetic process	biological_process	7	2	282	71	49181	0.062887
GO:0006811	ion transport	biological_process	6	2	282	72	49181	0.0644463
GO:0016036	cellular response to phosphate starvation	biological_process	9	2	282	74	49181	0.0676035
GO:0004029	aldehyde dehydrogenase (NAD) activity	molecular_function	7	2	282	64	49181	0.0523516
GO:0009791	post-embryonic development	biological_process	4	2	282	83	49181	0.0824101
GO:0047974	guanosine deaminase activity	molecular_function	7	1	282	10	49181	0.0558871
GO:0004629	phospholipase C activity	molecular_function	8	1	282	10	49181	0.0558871
GO:0010279	indole-3-acetic acid amido synthetase activity	molecular_function	7	1	282	10	49181	0.0558871
GO:0009828	plant-type cell wall loosening	biological_process	9	2	282	83	49181	0.0824101
GO:0010043	response to zinc ion	biological_process	7	2	282	89	49181	0.0927784
GO:0051726	regulation of cell cycle	biological_process	6	2	282	119	49181	0.149236
GO:0045485	omega-6 fatty acid desaturase activity	molecular_function	6	1	282	10	49181	0.0558871
GO:0008171	O-methyltransferase activity	molecular_function	7	2	282	68	49181	0.0582888
GO:0008152	metabolic process	biological_process	3	2	282	148	49181	0.208535
GO:0009664	plant-type cell wall organization	biological_process	7	2	282	155	49181	0.22322
GO:0009867	jasmonic acid mediated signaling pathway	biological_process	6	2	282	162	49181	0.237983
GO:0009753	response to jasmonic acid	biological_process	6	2	282	268	49181	0.45537
GO:0006397	mRNA processing	biological_process	10	2	282	297	49181	0.508962
GO:0000977	RNA polymerase II regulatory region sequence-specific DNA binding	molecular_function	9	5	282	376	49181	0.0665285
GO:0008083	growth factor activity	molecular_function	7	1	282	12	49181	0.0666853
GO:0009451	RNA modification	biological_process	9	2	282	298	49181	0.510748
GO:0009514	glyoxysome	cellular_component	8	1	282	12	49181	0.0666853
GO:0009734	auxin-activated signaling pathway	biological_process	6	2	282	312	49181	0.535303
GO:0001653	peptide receptor activity	molecular_function	5	1	282	12	49181	0.0666853
GO:0010200	response to chitin	biological_process	7	2	282	314	49181	0.538742
GO:0052696	flavonoid glucuronidation	biological_process	6	2	282	326	49181	0.559002
GO:0045892	negative regulation of transcription, DNA-templated	biological_process	9	2	282	328	49181	0.562317
GO:0015934	large ribosomal subunit	cellular_component	7	1	282	13	49181	0.0720381
GO:0005262	calcium channel activity	molecular_function	8	1	282	13	49181	0.0720381
GO:0031957	very long-chain fatty acid-CoA ligase activity	molecular_function	8	1	282	13	49181	0.0720381
GO:0046912	transferase activity, transferring acyl groups, acyl groups converted into alkyl on transfer	molecular_function	6	1	282	14	49181	0.0773604
GO:0008515	sucrose transmembrane transporter activity	molecular_function	8	1	282	14	49181	0.0773604
GO:0019899	enzyme binding	molecular_function	5	1	282	14	49181	0.0773604
GO:0032259	methylation	biological_process	4	2	282	381	49181	0.643633
GO:0051301	cell division	biological_process	4	2	282	411	49181	0.684138
GO:0009416	response to light stimulus	biological_process	6	2	282	457	49181	0.738857
GO:0042626	ATPase activity, coupled to transmembrane movement of substances	molecular_function	8	4	282	281	49181	0.0792575
GO:0046914	transition metal ion binding	molecular_function	7	3	282	175	49181	0.0800752
GO:0071555	cell wall organization	biological_process	6	2	282	469	49181	0.751736
GO:0043161	proteasome-mediated ubiquitin-dependent protein catabolic process	biological_process	11	2	282	472	49181	0.754869
GO:0046475	glycerophospholipid catabolic process	biological_process	9	1	282	2	49181	0.0114351
GO:0010923	negative regulation of phosphatase activity	biological_process	11	1	282	3	49181	0.0171037
GO:0034059	response to anoxia	biological_process	5	1	282	4	49181	0.0227399
GO:0004766	spermidine synthase activity	molecular_function	6	1	282	15	49181	0.0826523
GO:0045848	positive regulation of nitrogen utilization	biological_process	6	1	282	4	49181	0.0227399
GO:0004602	glutathione peroxidase activity	molecular_function	5	1	282	15	49181	0.0826523
GO:0007263	nitric oxide mediated signal transduction	biological_process	7	1	282	5	49181	0.0283438
GO:0005432	calcium:sodium antiporter activity	molecular_function	10	1	282	15	49181	0.0826523
GO:0010063	positive regulation of trichoblast fate specification	biological_process	10	1	282	5	49181	0.0283438
GO:0030332	cyclin binding	molecular_function	5	1	282	16	49181	0.0879139
GO:0046340	diacylglycerol catabolic process	biological_process	10	1	282	5	49181	0.0283438
GO:0008506	sucrose:proton symporter activity	molecular_function	8	1	282	16	49181	0.0879139
GO:0004435	phosphatidylinositol phospholipase C activity	molecular_function	9	1	282	16	49181	0.0879139
GO:1901347	negative regulation of secondary cell wall biogenesis	biological_process	8	1	282	5	49181	0.0283438
GO:0052651	monoacylglycerol catabolic process	biological_process	10	1	282	5	49181	0.0283438
GO:0015171	amino acid transmembrane transporter activity	molecular_function	7	3	282	186	49181	0.0920578
GO:0010033	response to organic substance	biological_process	5	1	282	6	49181	0.0339158
GO:0005886	plasma membrane	cellular_component	4	48	282	6926	49181	0.0929243
GO:0006654	phosphatidic acid biosynthetic process	biological_process	10	1	282	6	49181	0.0339158
GO:0048017	inositol lipid-mediated signaling	biological_process	6	1	282	6	49181	0.0339158
GO:0010359	regulation of anion channel activity	biological_process	8	1	282	6	49181	0.0339158
GO:0016709	oxidoreductase activity, acting on paired donors, with incorporation or reduction of molecular oxygen, NAD(P)H as one donor, and incorporation of one atom of oxygen	molecular_function	6	4	282	300	49181	0.0950737
GO:0030643	cellular phosphate ion homeostasis	biological_process	11	1	282	6	49181	0.0339158
GO:0004069	L-aspartate:2-oxoglutarate aminotransferase activity	molecular_function	7	1	282	18	49181	0.098347
GO:0031090	organelle membrane	cellular_component	4	1	282	18	49181	0.098347
GO:0080005	photosystem stoichiometry adjustment	biological_process	8	1	282	7	49181	0.0394559
GO:0008889	glycerophosphodiester phosphodiesterase activity	molecular_function	8	1	282	18	49181	0.098347
GO:0051365	cellular response to potassium ion starvation	biological_process	9	1	282	7	49181	0.0394559
GO:0005801	cis-Golgi network	cellular_component	6	1	282	18	49181	0.098347
GO:0001228	transcriptional activator activity, RNA polymerase II transcription regulatory region sequence-specific DNA binding	molecular_function	6	3	282	195	49181	0.102379
GO:0016020	membrane	cellular_component	3	19	282	2417	49181	0.103506
GO:0080006	internode patterning	biological_process	5	1	282	7	49181	0.0394559
GO:2000037	regulation of stomatal complex patterning	biological_process	7	1	282	8	49181	0.0449644
GO:0010121	arginine catabolic process to proline via ornithine	biological_process	14	1	282	8	49181	0.0449644
GO:0030795	jasmonate O-methyltransferase activity	molecular_function	8	1	282	19	49181	0.103519
GO:0102078	methyl jasmonate methylesterase activity	molecular_function	7	1	282	19	49181	0.103519
GO:1902806	regulation of cell cycle G1/S phase transition	biological_process	9	1	282	8	49181	0.0449644
GO:0016045	detection of bacterium	biological_process	8	1	282	8	49181	0.0449644
GO:0000981	RNA polymerase II transcription factor activity, sequence-specific DNA binding	molecular_function	5	5	282	435	49181	0.106584
GO:0031935	regulation of chromatin silencing	biological_process	9	1	282	8	49181	0.0449644
GO:1901332	negative regulation of lateral root development	biological_process	9	1	282	8	49181	0.0449644
GO:0006865	amino acid transport	biological_process	10	1	282	8	49181	0.0449644
GO:0004579	dolichyl-diphosphooligosaccharide-protein glycotransferase activity	molecular_function	8	1	282	20	49181	0.108661
GO:0003993	acid phosphatase activity	molecular_function	8	2	282	98	49181	0.108982
GO:0019544	arginine catabolic process to glutamate	biological_process	13	1	282	8	49181	0.0449644
GO:0008422	beta-glucosidase activity	molecular_function	8	2	282	99	49181	0.110827
GO:0006597	spermine biosynthetic process	biological_process	11	1	282	9	49181	0.0504414
GO:0047372	acylglycerol lipase activity	molecular_function	7	1	282	22	49181	0.118858
GO:0016847	1-aminocyclopropane-1-carboxylate synthase activity	molecular_function	6	1	282	22	49181	0.118858
GO:0008250	oligosaccharyltransferase complex	cellular_component	7	1	282	22	49181	0.118858
GO:0008295	spermidine biosynthetic process	biological_process	11	1	282	9	49181	0.0504414
GO:0005509	calcium ion binding	molecular_function	7	5	282	455	49181	0.12235
GO:0034755	iron ion transmembrane transport	biological_process	11	1	282	9	49181	0.0504414
GO:0080072	spermidine:sinapoyl CoA N-acyltransferase activity	molecular_function	8	1	282	23	49181	0.123913
GO:0080074	spermidine:caffeoyl CoA N-acyltransferase activity	molecular_function	8	1	282	23	49181	0.123913
GO:0010106	cellular response to iron ion starvation	biological_process	9	1	282	10	49181	0.0558871
GO:0032940	secretion by cell	biological_process	4	1	282	10	49181	0.0558871
GO:0080075	spermidine:feruloyl CoA N-acyltransferase activity	molecular_function	8	1	282	23	49181	0.123913
GO:0080143	regulation of amino acid export	biological_process	10	1	282	10	49181	0.0558871
GO:1905393	plant organ formation	biological_process	5	1	282	11	49181	0.0613017
GO:0055074	calcium ion homeostasis	biological_process	10	1	282	11	49181	0.0613017
GO:0016410	N-acyltransferase activity	molecular_function	7	1	282	23	49181	0.123913
GO:0015030	Cajal body	cellular_component	8	1	282	24	49181	0.128938
GO:0036263	L-DOPA monooxygenase activity	molecular_function	8	1	282	24	49181	0.128938
GO:0004503	monophenol monooxygenase activity	molecular_function	7	1	282	24	49181	0.128938
GO:0016791	phosphatase activity	molecular_function	7	2	282	111	49181	0.133554
GO:0009838	abscission	biological_process	4	1	282	11	49181	0.0613017
GO:1902479	positive regulation of defense response to bacterium, incompatible interaction	biological_process	9	1	282	12	49181	0.0666853
GO:0030497	fatty acid elongation	biological_process	11	1	282	12	49181	0.0666853
GO:0019048	modulation by virus of host morphology or physiology	biological_process	7	1	282	13	49181	0.0720381
GO:0071230	cellular response to amino acid stimulus	biological_process	7	1	282	14	49181	0.0773604
GO:0008519	ammonium transmembrane transporter activity	molecular_function	7	1	282	25	49181	0.133935
GO:0050691	regulation of defense response to virus by host	biological_process	8	1	282	14	49181	0.0773604
GO:0016706	oxidoreductase activity, acting on paired donors, with incorporation or reduction of molecular oxygen, 2-oxoglutarate as one donor, and incorporation of one atom each of oxygen into both donors	molecular_function	6	1	282	25	49181	0.133935
GO:0031418	L-ascorbic acid binding	molecular_function	6	1	282	25	49181	0.133935
GO:0009543	chloroplast thylakoid lumen	cellular_component	8	2	282	113	49181	0.137439
GO:1902290	positive regulation of defense response to oomycetes	biological_process	8	1	282	14	49181	0.0773604
GO:0003725	double-stranded RNA binding	molecular_function	7	1	282	26	49181	0.138904
GO:0008970	phosphatidylcholine 1-acylhydrolase activity	molecular_function	8	1	282	26	49181	0.138904
GO:0046470	phosphatidylcholine metabolic process	biological_process	9	1	282	15	49181	0.0826523
GO:0090575	RNA polymerase II transcription factor complex	cellular_component	6	1	282	26	49181	0.138904
GO:0046556	alpha-L-arabinofuranosidase activity	molecular_function	7	1	282	27	49181	0.143844
GO:0015144	carbohydrate transmembrane transporter activity	molecular_function	5	1	282	27	49181	0.143844
GO:0008266	poly(U) RNA binding	molecular_function	9	1	282	27	49181	0.143844
GO:0010601	positive regulation of auxin biosynthetic process	biological_process	10	1	282	15	49181	0.0826523
GO:0080073	spermidine:coumaroyl CoA N-acyltransferase activity	molecular_function	8	1	282	28	49181	0.148756
GO:0007267	cell-cell signaling	biological_process	5	1	282	15	49181	0.0826523
GO:0031222	arabinan catabolic process	biological_process	8	1	282	15	49181	0.0826523
GO:0009395	phospholipid catabolic process	biological_process	8	1	282	16	49181	0.0879139
GO:1902074	response to salt	biological_process	5	1	282	16	49181	0.0879139
GO:0005764	lysosome	cellular_component	8	2	282	119	49181	0.149236
GO:0009044	xylan 1,4-beta-xylosidase activity	molecular_function	8	1	282	29	49181	0.15364
GO:0015770	sucrose transport	biological_process	10	1	282	16	49181	0.0879139
GO:0010329	auxin efflux transmembrane transporter activity	molecular_function	6	1	282	29	49181	0.15364
GO:0004693	cyclin-dependent protein serine/threonine kinase activity	molecular_function	9	2	282	122	49181	0.15521
GO:0050734	hydroxycinnamoyltransferase activity	molecular_function	7	1	282	30	49181	0.158495
GO:0042343	indole glucosinolate metabolic process	biological_process	9	1	282	17	49181	0.0931454
GO:0004566	beta-glucuronidase activity	molecular_function	7	1	282	30	49181	0.158495
GO:0009505	plant-type cell wall	cellular_component	6	5	282	502	49181	0.163286
GO:0000307	cyclin-dependent protein kinase holoenzyme complex	cellular_component	5	1	282	31	49181	0.163323
GO:0008610	lipid biosynthetic process	biological_process	6	1	282	17	49181	0.0931454
GO:0000082	G1/S transition of mitotic cell cycle	biological_process	7	1	282	17	49181	0.0931454
GO:0010256	endomembrane system organization	biological_process	5	1	282	18	49181	0.098347
GO:1901348	positive regulation of secondary cell wall biogenesis	biological_process	7	1	282	18	49181	0.098347
GO:0052544	defense response by callose deposition in cell wall	biological_process	7	1	282	18	49181	0.098347
GO:0009055	electron transfer activity	molecular_function	5	3	282	247	49181	0.169677
GO:0102391	decanoate-CoA ligase activity	molecular_function	9	1	282	33	49181	0.172897
GO:0031410	cytoplasmic vesicle	cellular_component	6	1	282	33	49181	0.172897
GO:0098542	defense response to other organism	biological_process	6	1	282	19	49181	0.103519
GO:0098869	cellular oxidant detoxification	biological_process	5	1	282	19	49181	0.103519
GO:0005758	mitochondrial intermembrane space	cellular_component	6	1	282	34	49181	0.177643
GO:0010389	regulation of G2/M transition of mitotic cell cycle	biological_process	9	1	282	19	49181	0.103519
GO:0031305	integral component of mitochondrial inner membrane	cellular_component	8	1	282	34	49181	0.177643
GO:0030095	chloroplast photosystem II	cellular_component	8	1	282	35	49181	0.182361
GO:0043680	filiform apparatus	cellular_component	6	1	282	35	49181	0.182361
GO:0004467	long-chain fatty acid-CoA ligase activity	molecular_function	8	1	282	35	49181	0.182361
GO:0006898	receptor-mediated endocytosis	biological_process	8	1	282	19	49181	0.103519
GO:0008757	S-adenosylmethionine-dependent methyltransferase activity	molecular_function	7	3	282	257	49181	0.183834
GO:0046527	glucosyltransferase activity	molecular_function	7	1	282	36	49181	0.187053
GO:0009654	photosystem II oxygen evolving complex	cellular_component	6	1	282	36	49181	0.187053
GO:0019684	photosynthesis, light reaction	biological_process	6	1	282	20	49181	0.108661
GO:0010444	guard mother cell differentiation	biological_process	7	1	282	20	49181	0.108661
GO:0007389	pattern specification process	biological_process	4	1	282	21	49181	0.113774
GO:0005384	manganese ion transmembrane transporter activity	molecular_function	10	1	282	37	49181	0.191718
GO:0005506	iron ion binding	molecular_function	8	2	282	141	49181	0.193958
GO:0033617	mitochondrial respiratory chain complex IV assembly	biological_process	10	1	282	22	49181	0.118858
GO:0042761	very long-chain fatty acid biosynthetic process	biological_process	11	1	282	23	49181	0.123913
GO:0032875	regulation of DNA endoreduplication	biological_process	8	1	282	23	49181	0.123913
GO:0015386	potassium:proton antiporter activity	molecular_function	12	1	282	38	49181	0.196356
GO:0048437	floral organ development	biological_process	5	1	282	23	49181	0.123913
GO:0018401	peptidyl-proline hydroxylation to 4-hydroxy-L-proline	biological_process	7	1	282	23	49181	0.123913
GO:0080088	spermidine hydroxycinnamate conjugate biosynthetic process	biological_process	8	1	282	23	49181	0.123913
GO:0055075	potassium ion homeostasis	biological_process	10	1	282	23	49181	0.123913
GO:1901002	positive regulation of response to salt stress	biological_process	7	1	282	25	49181	0.133935
GO:0015695	organic cation transport	biological_process	8	1	282	25	49181	0.133935
GO:0072488	ammonium transmembrane transport	biological_process	9	1	282	25	49181	0.133935
GO:0005351	carbohydrate:proton symporter activity	molecular_function	7	2	282	148	49181	0.208535
GO:0006816	calcium ion transport	biological_process	10	1	282	25	49181	0.133935
GO:0019740	nitrogen utilization	biological_process	3	1	282	25	49181	0.133935
GO:0009534	chloroplast thylakoid	cellular_component	7	3	282	277	49181	0.21301
GO:0071365	cellular response to auxin stimulus	biological_process	7	1	282	25	49181	0.133935
GO:0044212	transcription regulatory region DNA binding	molecular_function	7	7	282	851	49181	0.218555
GO:0004970	ionotropic glutamate receptor activity	molecular_function	7	1	282	43	49181	0.219152
GO:0009913	epidermal cell differentiation	biological_process	7	1	282	26	49181	0.138904
GO:0005217	intracellular ligand-gated ion channel activity	molecular_function	8	1	282	43	49181	0.219152
GO:0009579	thylakoid	cellular_component	5	3	282	282	49181	0.220456
GO:0045493	xylan catabolic process	biological_process	9	1	282	26	49181	0.138904
GO:0005794	Golgi apparatus	cellular_component	6	14	282	1935	49181	0.22342
GO:0010077	maintenance of inflorescence meristem identity	biological_process	6	1	282	28	49181	0.148756
GO:0006596	polyamine biosynthetic process	biological_process	10	1	282	28	49181	0.148756
GO:0016705	oxidoreductase activity, acting on paired donors, with incorporation or reduction of molecular oxygen	molecular_function	5	1	282	46	49181	0.232519
GO:0042807	central vacuole	cellular_component	8	1	282	46	49181	0.232519
GO:0005528	FK506 binding	molecular_function	6	1	282	46	49181	0.232519
GO:0008353	RNA polymerase II carboxy-terminal domain kinase activity	molecular_function	9	1	282	46	49181	0.232519
GO:0016442	RISC complex	cellular_component	6	1	282	47	49181	0.236923
GO:0006097	glyoxylate cycle	biological_process	7	1	282	28	49181	0.148756
GO:0009864	induced systemic resistance, jasmonic acid mediated signaling pathway	biological_process	6	1	282	28	49181	0.148756
GO:0010076	maintenance of floral meristem identity	biological_process	6	1	282	29	49181	0.15364
GO:0010223	secondary shoot formation	biological_process	6	1	282	30	49181	0.158495
GO:0071421	manganese ion transmembrane transport	biological_process	11	1	282	31	49181	0.163323
GO:0035066	positive regulation of histone acetylation	biological_process	11	1	282	31	49181	0.163323
GO:0008284	positive regulation of cell proliferation	biological_process	7	1	282	32	49181	0.168124
GO:0006664	glycolipid metabolic process	biological_process	8	1	282	32	49181	0.168124
GO:0015116	sulfate transmembrane transporter activity	molecular_function	8	1	282	49	49181	0.245657
GO:0010588	cotyledon vascular tissue pattern formation	biological_process	7	1	282	34	49181	0.177643
GO:0008559	xenobiotic transmembrane transporting ATPase activity	molecular_function	9	1	282	50	49181	0.249987
GO:0005575	cellular_component	cellular_component	2	7	282	900	49181	0.260095
GO:0006636	unsaturated fatty acid biosynthetic process	biological_process	11	1	282	36	49181	0.187053
GO:0005665	DNA-directed RNA polymerase II, core complex	cellular_component	7	1	282	53	49181	0.262828
GO:2000280	regulation of root development	biological_process	7	1	282	37	49181	0.191718
GO:0005773	vacuole	cellular_component	6	7	282	907	49181	0.266211
GO:0030148	sphingolipid biosynthetic process	biological_process	9	1	282	37	49181	0.191718
GO:0019825	oxygen binding	molecular_function	5	1	282	54	49181	0.26706
GO:0061088	regulation of sequestering of zinc ion	biological_process	6	1	282	38	49181	0.196356
GO:0000287	magnesium ion binding	molecular_function	7	2	282	176	49181	0.267625
GO:0019915	lipid storage	biological_process	5	1	282	38	49181	0.196356
GO:0004525	ribonuclease III activity	molecular_function	10	1	282	55	49181	0.271267
GO:0009694	jasmonic acid metabolic process	biological_process	9	1	282	38	49181	0.196356
GO:0051119	sugar transmembrane transporter activity	molecular_function	6	1	282	55	49181	0.271267
GO:0006880	intracellular sequestering of iron ion	biological_process	5	1	282	38	49181	0.196356
GO:0009814	defense response, incompatible interaction	biological_process	6	1	282	39	49181	0.200967
GO:0010229	inflorescence development	biological_process	6	1	282	39	49181	0.200967
GO:0003756	protein disulfide isomerase activity	molecular_function	7	1	282	59	49181	0.287856
GO:0005789	endoplasmic reticulum membrane	cellular_component	5	5	282	624	49181	0.288595
GO:0006995	cellular response to nitrogen starvation	biological_process	9	1	282	39	49181	0.200967
GO:0005543	phospholipid binding	molecular_function	5	1	282	61	49181	0.29601
GO:0004402	histone acetyltransferase activity	molecular_function	11	1	282	61	49181	0.29601
GO:0005615	extracellular space	cellular_component	4	2	282	193	49181	0.303588
GO:0010483	pollen tube reception	biological_process	5	1	282	40	49181	0.205553
GO:0009056	catabolic process	biological_process	4	1	282	40	49181	0.205553
GO:0016538	cyclin-dependent protein serine/threonine kinase regulator activity	molecular_function	7	1	282	66	49181	0.315988
GO:0043565	sequence-specific DNA binding	molecular_function	7	11	282	1607	49181	0.317823
GO:0030026	cellular manganese ion homeostasis	biological_process	12	1	282	41	49181	0.210112
GO:0042631	cellular response to water deprivation	biological_process	6	1	282	41	49181	0.210112
GO:0010167	response to nitrate	biological_process	6	1	282	42	49181	0.214645
GO:0005887	integral component of plasma membrane	cellular_component	6	5	282	654	49181	0.321973
GO:0030308	negative regulation of cell growth	biological_process	7	1	282	43	49181	0.219152
GO:0010025	wax biosynthetic process	biological_process	7	1	282	44	49181	0.223633
GO:0043531	ADP binding	molecular_function	9	3	282	353	49181	0.329874
GO:0005985	sucrose metabolic process	biological_process	8	1	282	45	49181	0.228088
GO:0034976	response to endoplasmic reticulum stress	biological_process	6	1	282	47	49181	0.236923
GO:0030170	pyridoxal phosphate binding	molecular_function	6	2	282	208	49181	0.33506
GO:0031977	thylakoid lumen	cellular_component	6	1	282	71	49181	0.335401
GO:0005765	lysosomal membrane	cellular_component	9	1	282	71	49181	0.335401
GO:0004497	monooxygenase activity	molecular_function	5	2	282	209	49181	0.337145
GO:0010187	negative regulation of seed germination	biological_process	10	1	282	47	49181	0.236923
GO:0018171	peptidyl-cysteine oxidation	biological_process	10	1	282	48	49181	0.241303
GO:0005215	transporter activity	molecular_function	3	3	282	367	49181	0.351722
GO:0005515	protein binding	molecular_function	4	34	282	5517	49181	0.354151
GO:0003700	DNA binding transcription factor activity	molecular_function	4	22	282	3506	49181	0.361892
GO:0009705	plant-type vacuole membrane	cellular_component	8	2	282	223	49181	0.366106
GO:0007346	regulation of mitotic cell cycle	biological_process	7	1	282	48	49181	0.241303
GO:0070483	detection of hypoxia	biological_process	6	1	282	48	49181	0.241303
GO:0004843	thiol-dependent ubiquitin-specific protease activity	molecular_function	10	1	282	80	49181	0.368972
GO:1902600	proton transmembrane transport	biological_process	9	1	282	48	49181	0.241303
GO:0016762	xyloglucan:xyloglucosyl transferase activity	molecular_function	8	1	282	80	49181	0.368972
GO:0048767	root hair elongation	biological_process	6	1	282	50	49181	0.249987
GO:0080156	mitochondrial mRNA modification	biological_process	11	1	282	53	49181	0.262828
GO:0006487	protein N-linked glycosylation	biological_process	10	1	282	53	49181	0.262828
GO:0002237	response to molecule of bacterial origin	biological_process	6	1	282	54	49181	0.26706
GO:0008061	chitin binding	molecular_function	5	1	282	83	49181	0.379782
GO:0009630	gravitropism	biological_process	6	1	282	54	49181	0.26706
GO:1905392	plant organ morphogenesis	biological_process	5	1	282	55	49181	0.271267
GO:0010143	cutin biosynthetic process	biological_process	7	1	282	55	49181	0.271267
GO:0004568	chitinase activity	molecular_function	7	1	282	85	49181	0.386886
GO:0005768	endosome	cellular_component	7	4	282	551	49181	0.388723
GO:0010008	endosome membrane	cellular_component	8	1	282	86	49181	0.390408
GO:0016788	hydrolase activity, acting on ester bonds	molecular_function	5	2	282	235	49181	0.390537
GO:0046872	metal ion binding	molecular_function	6	16	282	2549	49181	0.391404
GO:0009631	cold acclimation	biological_process	6	1	282	56	49181	0.27545
GO:0019953	sexual reproduction	biological_process	4	1	282	58	49181	0.283745
GO:0010584	pollen exine formation	biological_process	8	1	282	60	49181	0.291945
GO:0031408	oxylipin biosynthetic process	biological_process	11	1	282	64	49181	0.308065
GO:0010305	leaf vascular tissue pattern formation	biological_process	7	1	282	65	49181	0.312038
GO:0019843	rRNA binding	molecular_function	7	1	282	89	49181	0.400852
GO:0009695	jasmonic acid biosynthetic process	biological_process	10	1	282	67	49181	0.319915
GO:1900865	chloroplast RNA modification	biological_process	10	1	282	67	49181	0.319915
GO:0042802	identical protein binding	molecular_function	5	2	282	243	49181	0.406591
GO:0009556	microsporogenesis	biological_process	7	1	282	67	49181	0.319915
GO:0009061	anaerobic respiration	biological_process	8	1	282	68	49181	0.32382
GO:0006874	cellular calcium ion homeostasis	biological_process	11	1	282	68	49181	0.32382
GO:0007338	single fertilization	biological_process	5	1	282	70	49181	0.331563
GO:0009831	plant-type cell wall modification involved in multidimensional cell growth	biological_process	9	1	282	70	49181	0.331563
GO:0019898	extrinsic component of membrane	cellular_component	4	1	282	95	49181	0.421209
GO:0005783	endoplasmic reticulum	cellular_component	6	7	282	1079	49181	0.424093
GO:0022626	cytosolic ribosome	cellular_component	7	1	282	96	49181	0.424535
GO:0006032	chitin catabolic process	biological_process	8	1	282	72	49181	0.339217
GO:0009825	multidimensional cell growth	biological_process	5	1	282	75	49181	0.350536
GO:0010268	brassinosteroid homeostasis	biological_process	8	1	282	80	49181	0.368972
GO:0009789	positive regulation of abscisic acid-activated signaling pathway	biological_process	9	1	282	80	49181	0.368972
GO:0051213	dioxygenase activity	molecular_function	5	2	282	261	49181	0.441938
GO:0030422	production of siRNA involved in RNA interference	biological_process	12	1	282	80	49181	0.368972
GO:0015254	glycerol channel activity	molecular_function	7	1	282	104	49181	0.45046
GO:0004806	triglyceride lipase activity	molecular_function	7	1	282	104	49181	0.45046
GO:0005198	structural molecule activity	molecular_function	3	1	282	104	49181	0.45046
GO:0051707	response to other organism	biological_process	6	1	282	81	49181	0.372596
GO:0009755	hormone-mediated signaling pathway	biological_process	5	1	282	81	49181	0.372596
GO:0016798	hydrolase activity, acting on glycosyl bonds	molecular_function	5	1	282	106	49181	0.456757
GO:0032040	small-subunit processome	cellular_component	6	1	282	107	49181	0.459879
GO:0005840	ribosome	cellular_component	6	1	282	107	49181	0.459879
GO:0015250	water channel activity	molecular_function	7	1	282	110	49181	0.469137
GO:0005681	spliceosomal complex	cellular_component	6	1	282	111	49181	0.472187
GO:0003713	transcription coactivator activity	molecular_function	5	1	282	111	49181	0.472187
GO:0009553	embryo sac development	biological_process	6	1	282	82	49181	0.376199
GO:0016579	protein deubiquitination	biological_process	9	1	282	82	49181	0.376199
GO:0006338	chromatin remodeling	biological_process	6	1	282	84	49181	0.383345
GO:0010183	pollen tube guidance	biological_process	4	1	282	85	49181	0.386886
GO:0005355	glucose transmembrane transporter activity	molecular_function	9	1	282	116	49181	0.487181
GO:0009615	response to virus	biological_process	7	1	282	85	49181	0.386886
GO:0008283	cell proliferation	biological_process	3	1	282	87	49181	0.39391
GO:0016747	transferase activity, transferring acyl groups other than amino-acyl groups	molecular_function	6	1	282	119	49181	0.495973
GO:0003690	double-stranded DNA binding	molecular_function	7	1	282	121	49181	0.50175
GO:0035091	phosphatidylinositol binding	molecular_function	6	1	282	121	49181	0.50175
GO:0000325	plant-type vacuole	cellular_component	7	1	282	122	49181	0.504614
GO:0042128	nitrate assimilation	biological_process	8	1	282	87	49181	0.39391
GO:0080044	quercetin 7-O-glucosyltransferase activity	molecular_function	8	2	282	297	49181	0.508962
GO:0016132	brassinosteroid biosynthetic process	biological_process	9	1	282	88	49181	0.397391
GO:0080043	quercetin 3-O-glucosyltransferase activity	molecular_function	8	2	282	297	49181	0.508962
GO:0009816	defense response to bacterium, incompatible interaction	biological_process	7	1	282	88	49181	0.397391
GO:0003755	peptidyl-prolyl cis-trans isomerase activity	molecular_function	6	1	282	126	49181	0.515907
GO:0061077	chaperone-mediated protein folding	biological_process	5	1	282	89	49181	0.400852
GO:0016491	oxidoreductase activity	molecular_function	4	3	282	478	49181	0.517709
GO:0046910	pectinesterase inhibitor activity	molecular_function	6	1	282	128	49181	0.521457
GO:0004650	polygalacturonase activity	molecular_function	7	1	282	130	49181	0.526943
GO:0010411	xyloglucan metabolic process	biological_process	9	1	282	92	49181	0.411119
GO:0016298	lipase activity	molecular_function	6	1	282	131	49181	0.529663
GO:0009926	auxin polar transport	biological_process	8	1	282	92	49181	0.411119
GO:0016125	sterol metabolic process	biological_process	7	1	282	93	49181	0.414502
GO:0042254	ribosome biogenesis	biological_process	6	1	282	94	49181	0.417865
GO:0009741	response to brassinosteroid	biological_process	6	1	282	97	49181	0.427841
GO:0006631	fatty acid metabolic process	biological_process	9	1	282	98	49181	0.431128
GO:0016301	kinase activity	molecular_function	6	9	282	1572	49181	0.548703
GO:0031347	regulation of defense response	biological_process	7	1	282	99	49181	0.434396
GO:0090406	pollen tube	cellular_component	6	1	282	140	49181	0.553449
GO:0071944	cell periphery	cellular_component	4	1	282	142	49181	0.55857
GO:0010311	lateral root formation	biological_process	5	1	282	99	49181	0.434396
GO:0045087	innate immune response	biological_process	5	1	282	104	49181	0.45046
GO:0009992	cellular water homeostasis	biological_process	8	1	282	105	49181	0.453617
GO:0042546	cell wall biogenesis	biological_process	5	1	282	113	49181	0.478237
GO:0016887	ATPase activity	molecular_function	9	2	282	328	49181	0.562317
GO:0008270	zinc ion binding	molecular_function	8	8	282	1431	49181	0.578189
GO:0003743	translation initiation factor activity	molecular_function	8	1	282	150	49181	0.578475
GO:0004197	cysteine-type endopeptidase activity	molecular_function	8	1	282	152	49181	0.58331
GO:0043231	intracellular membrane-bounded organelle	cellular_component	5	4	282	711	49181	0.583484
GO:0022857	transmembrane transporter activity	molecular_function	4	2	282	343	49181	0.586608
GO:0004553	hydrolase activity, hydrolyzing O-glycosyl compounds	molecular_function	6	2	282	346	49181	0.591346
GO:0005802	trans-Golgi network	cellular_component	7	3	282	537	49181	0.596265
GO:0034220	ion transmembrane transport	biological_process	7	1	282	114	49181	0.481235
GO:0010087	phloem or xylem histogenesis	biological_process	6	1	282	115	49181	0.484217
GO:0016569	covalent chromatin modification	biological_process	6	1	282	115	49181	0.484217
GO:0005096	GTPase activator activity	molecular_function	6	1	282	164	49181	0.611181
GO:0030247	polysaccharide binding	molecular_function	5	1	282	164	49181	0.611181
GO:0030599	pectinesterase activity	molecular_function	7	1	282	167	49181	0.617853
GO:0046323	glucose import	biological_process	12	1	282	116	49181	0.487181
GO:0046658	anchored component of plasma membrane	cellular_component	6	2	282	367	49181	0.623375
GO:0009845	seed germination	biological_process	4	1	282	119	49181	0.495973
GO:0006417	regulation of translation	biological_process	9	1	282	126	49181	0.515907
GO:0009788	negative regulation of abscisic acid-activated signaling pathway	biological_process	9	1	282	130	49181	0.526943
GO:0015035	protein disulfide oxidoreductase activity	molecular_function	7	1	282	175	49181	0.635093
GO:0008380	RNA splicing	biological_process	10	1	282	132	49181	0.532367
GO:0005774	vacuolar membrane	cellular_component	7	4	282	764	49181	0.63977
GO:0008643	carbohydrate transport	biological_process	7	1	282	132	49181	0.532367
GO:0004672	protein kinase activity	molecular_function	7	3	282	576	49181	0.643412
GO:0009644	response to high light intensity	biological_process	8	1	282	134	49181	0.537729
GO:0003777	microtubule motor activity	molecular_function	10	1	282	183	49181	0.651559
GO:0016740	transferase activity	molecular_function	4	2	282	391	49181	0.657571
GO:0006857	oligopeptide transport	biological_process	9	1	282	139	49181	0.550867
GO:0006855	drug transmembrane transport	biological_process	7	1	282	142	49181	0.55857
GO:0000209	protein polyubiquitination	biological_process	12	1	282	143	49181	0.561109
GO:0005871	kinesin complex	cellular_component	5	1	282	201	49181	0.685949
GO:0015979	photosynthesis	biological_process	5	1	282	159	49181	0.599801
GO:0003333	amino acid transmembrane transport	biological_process	11	1	282	159	49181	0.599801
GO:0009617	response to bacterium	biological_process	7	1	282	163	49181	0.608931
GO:0005524	ATP binding	molecular_function	5	15	282	2896	49181	0.69396
GO:0010150	leaf senescence	biological_process	6	1	282	167	49181	0.617853
GO:0030246	carbohydrate binding	molecular_function	4	1	282	215	49181	0.71034
GO:0009742	brassinosteroid mediated signaling pathway	biological_process	7	1	282	174	49181	0.632981
GO:0010228	vegetative to reproductive phase transition of meristem	biological_process	5	1	282	176	49181	0.637193
GO:0040008	regulation of growth	biological_process	5	1	282	178	49181	0.641357
GO:0005829	cytosol	cellular_component	6	20	282	3918	49181	0.737712
GO:0006869	lipid transport	biological_process	7	1	282	193	49181	0.671103
GO:0005634	nucleus	cellular_component	6	78	282	14400	49181	0.745396
GO:0048366	leaf development	biological_process	7	1	282	196	49181	0.67675
GO:0007018	microtubule-based movement	biological_process	5	1	282	202	49181	0.687757
GO:0031146	SCF-dependent proteasomal ubiquitin-dependent protein catabolic process	biological_process	12	1	282	203	49181	0.689554
GO:0019005	SCF ubiquitin ligase complex	cellular_component	7	1	282	243	49181	0.753603
GO:0009739	response to gibberellin	biological_process	6	1	282	204	49181	0.691342
GO:0004675	transmembrane receptor protein serine/threonine kinase activity	molecular_function	9	1	282	245	49181	0.756435
GO:0006633	fatty acid biosynthetic process	biological_process	10	1	282	223	49181	0.72342
GO:0006970	response to osmotic stress	biological_process	5	1	282	224	49181	0.725013
GO:0045454	cell redox homeostasis	biological_process	5	1	282	240	49181	0.749294
GO:0008289	lipid binding	molecular_function	4	1	282	270	49181	0.789209
GO:0006629	lipid metabolic process	biological_process	5	1	282	262	49181	0.77923
GO:0004674	protein serine/threonine kinase activity	molecular_function	8	9	282	1951	49181	0.790383
GO:0007049	cell cycle	biological_process	4	1	282	270	49181	0.789209
GO:0004722	protein serine/threonine phosphatase activity	molecular_function	9	1	282	288	49181	0.810049
GO:0051603	proteolysis involved in cellular protein catabolic process	biological_process	8	1	282	274	49181	0.794029
GO:0012505	endomembrane system	cellular_component	4	1	282	293	49181	0.815464
GO:0009735	response to cytokinin	biological_process	6	1	282	289	49181	0.811144
GO:0061630	ubiquitin protein ligase activity	molecular_function	7	2	282	560	49181	0.832681
GO:0005507	copper ion binding	molecular_function	8	1	282	310	49181	0.832751
GO:0016787	hydrolase activity	molecular_function	4	3	282	804	49181	0.841485
GO:0007166	cell surface receptor signaling pathway	biological_process	5	1	282	300	49181	0.822788
GO:0009941	chloroplast envelope	cellular_component	7	3	282	837	49181	0.860421
GO:0016021	integral component of membrane	cellular_component	5	29	282	6057	49181	0.87287
GO:0004842	ubiquitin-protein transferase activity	molecular_function	6	2	282	622	49181	0.873353
GO:0005777	peroxisome	cellular_component	7	1	282	360	49181	0.874791
GO:0009723	response to ethylene	biological_process	6	1	282	338	49181	0.857776
GO:0042803	protein homodimerization activity	molecular_function	6	1	282	375	49181	0.885213
GO:0005975	carbohydrate metabolic process	biological_process	5	1	282	374	49181	0.884546
GO:0022625	cytosolic large ribosomal subunit	cellular_component	8	1	282	388	49181	0.893543
GO:0004519	endonuclease activity	molecular_function	7	1	282	393	49181	0.896584
GO:0005516	calmodulin binding	molecular_function	5	1	282	402	49181	0.901842
GO:0003723	RNA binding	molecular_function	6	5	282	1392	49181	0.903235
GO:0006281	DNA repair	biological_process	8	1	282	384	49181	0.891046
GO:0009506	plasmodesma	cellular_component	5	6	282	1680	49181	0.921882
GO:0003824	catalytic activity	molecular_function	3	1	282	451	49181	0.926127
GO:0003677	DNA binding	molecular_function	6	14	282	3398	49181	0.926458
GO:0035556	intracellular signal transduction	biological_process	5	1	282	424	49181	0.913599
GO:0009570	chloroplast stroma	cellular_component	8	3	282	1011	49181	0.930877
GO:0006457	protein folding	biological_process	4	1	282	452	49181	0.926555
GO:0045893	positive regulation of transcription, DNA-templated	biological_process	9	1	282	516	49181	0.949355
GO:0003735	structural constituent of ribosome	molecular_function	4	2	282	823	49181	0.950715
GO:0005730	nucleolus	cellular_component	6	1	282	536	49181	0.954913
GO:0005622	intracellular	cellular_component	4	1	282	552	49181	0.958919
GO:0009414	response to water deprivation	biological_process	5	1	282	556	49181	0.959863
GO:0016310	phosphorylation	biological_process	7	1	282	558	49181	0.960328
GO:0009409	response to cold	biological_process	5	1	282	601	49181	0.96911
GO:0009535	chloroplast thylakoid membrane	cellular_component	8	1	282	604	49181	0.969645
GO:0046686	response to cadmium ion	biological_process	7	1	282	611	49181	0.970857
GO:0006412	translation	biological_process	8	1	282	628	49181	0.973604
GO:0004252	serine-type endopeptidase activity	molecular_function	8	1	282	629	49181	0.973758
GO:0016567	protein ubiquitination	biological_process	11	1	282	637	49181	0.974952
GO:0003676	nucleic acid binding	molecular_function	5	1	282	696	49181	0.982242
GO:0009793	embryo development ending in seed dormancy	biological_process	5	1	282	701	49181	0.982753
GO:0009507	chloroplast	cellular_component	7	19	282	5353	49181	0.99336
GO:0005737	cytoplasm	cellular_component	5	23	282	6910	49181	0.999158
GO:0005739	mitochondrion	cellular_component	6	9	282	3759	49181	0.999475

## Sheet: Table S4
Table S4. Kyoto Encyclopedia of Genes and Genomes （KEGG） enrichment analysis for differently expressed genes between WT and transgenic soybean
Pathway_ID	Pathway_name	S gene number	TS gene number	B gene number	TB gene number	p_value
ko00940	Phenylpropanoid biosynthesis	19	115	672	19052	1.99324e-08
ko00945	Stilbenoid, diarylheptanoid and gingerol biosynthesis	5	115	103	19052	0.000401438
ko00330	Arginine and proline metabolism	6	115	191	19052	0.00106902
ko04626	Plant-pathogen interaction	14	115	1019	19052	0.00331517
ko00941	Flavonoid biosynthesis	6	115	242	19052	0.00351298
ko00410	beta-Alanine metabolism	4	115	141	19052	0.0105525
ko00903	Limonene and pinene degradation	2	115	27	19052	0.0114887
ko00750	Vitamin B6 metabolism	2	115	38	19052	0.0220421
ko00950	Isoquinoline alkaloid biosynthesis	3	115	107	19052	0.0270257
ko00270	Cysteine and methionine metabolism	6	115	390	19052	0.030974
ko00561	Glycerolipid metabolism	5	115	333	19052	0.0514192
ko00062	Fatty acid elongation	2	115	71	19052	0.0685844
ko01040	Biosynthesis of unsaturated fatty acids	2	115	74	19052	0.073694
ko04712	Circadian rhythm - plant	4	115	269	19052	0.0801458
ko00071	Fatty acid degradation	3	115	178	19052	0.0930708
ko00350	Tyrosine metabolism	3	115	181	19052	0.0966589
ko00340	Histidine metabolism	2	115	88	19052	0.0990121
ko00450	Selenocompound metabolism	2	115	91	19052	0.104718
ko00360	Phenylalanine metabolism	3	115	190	19052	0.107755
ko00220	Arginine biosynthesis	2	115	102	19052	0.126353
ko00960	Tropane, piperidine and pyridine alkaloid biosynthesis	2	115	108	19052	0.138565
ko00195	Photosynthesis	2	115	120	19052	0.163696
ko00910	Nitrogen metabolism	2	115	123	19052	0.170103
ko00565	Ether lipid metabolism	2	115	127	19052	0.178709
ko00430	Taurine and hypotaurine metabolism	1	115	38	19052	0.205698
ko00603	Glycosphingolipid biosynthesis - globo and isoglobo series	1	115	38	19052	0.205698
ko00010	Glycolysis / Gluconeogenesis	4	115	405	19052	0.229006
ko00380	Tryptophan metabolism	2	115	152	19052	0.233697
ko00250	Alanine, aspartate and glutamate metabolism	2	115	154	19052	0.238154
ko00531	Glycosaminoglycan degradation	2	115	163	19052	0.258257
ko00280	Valine, leucine and isoleucine degradation	2	115	165	19052	0.26273
ko00310	Lysine degradation	2	115	166	19052	0.264967
ko00564	Glycerophospholipid metabolism	3	115	296	19052	0.265175
ko04146	Peroxisome	3	115	307	19052	0.283169
ko00460	Cyanoamino acid metabolism	2	115	187	19052	0.311845
ko00511	Other glycan degradation	2	115	194	19052	0.327362
ko00650	Butanoate metabolism	1	115	66	19052	0.329865
ko00590	Arachidonic acid metabolism	1	115	71	19052	0.349918
ko00053	Ascorbate and aldarate metabolism	2	115	230	19052	0.405336
ko00760	Nicotinate and nicotinamide metabolism	1	115	86	19052	0.406577
ko00600	Sphingolipid metabolism	2	115	233	19052	0.411654
ko00514	Other types of O-glycan biosynthesis	1	115	93	19052	0.431314
ko04075	Plant hormone signal transduction	9	115	1377	19052	0.452573
ko04016	MAPK signaling pathway - plant	5	115	734	19052	0.456498
ko00943	Isoflavonoid biosynthesis	1	115	110	19052	0.487217
ko00480	Glutathione metabolism	2	115	274	19052	0.494417
ko03020	RNA polymerase	2	115	277	19052	0.500186
ko00061	Fatty acid biosynthesis	1	115	129	19052	0.543269
ko04933	AGE-RAGE signaling pathway in diabetic complications	1	115	130	19052	0.546045
ko00620	Pyruvate metabolism	2	115	303	19052	0.5484
ko02010	ABC transporters	2	115	326	19052	0.588296
ko00592	alpha-Linolenic acid metabolism	1	115	150	19052	0.598176
ko00400	Phenylalanine, tyrosine and tryptophan biosynthesis	1	115	158	19052	0.617326
ko00130	Ubiquinone and other terpenoid-quinone biosynthesis	1	115	163	19052	0.628832
ko00260	Glycine, serine and threonine metabolism	1	115	197	19052	0.698478
ko04144	Endocytosis	3	115	615	19052	0.722213
ko00970	Aminoacyl-tRNA biosynthesis	1	115	226	19052	0.74753
ko03440	Homologous recombination	2	115	452	19052	0.761046
ko00710	Carbon fixation in photosynthetic organisms	1	115	245	19052	0.775289
ko00630	Glyoxylate and dicarboxylate metabolism	1	115	251	19052	0.783409
ko00562	Inositol phosphate metabolism	1	115	252	19052	0.784734
ko04070	Phosphatidylinositol signaling system	1	115	257	19052	0.791238
ko03013	RNA transport	3	115	691	19052	0.792126
ko03008	Ribosome biogenesis in eukaryotes	1	115	289	19052	0.828492
ko00500	Starch and sucrose metabolism	3	115	789	19052	0.860269
ko03040	Spliceosome	2	115	578	19052	0.867772
ko00230	Purine metabolism	3	115	870	19052	0.901088
ko00040	Pentose and glucuronate interconversions	2	115	652	19052	0.90813
ko00052	Galactose metabolism	1	115	422	19052	0.924506
ko00240	Pyrimidine metabolism	2	115	703	19052	0.928945
ko04141	Protein processing in endoplasmic reticulum	2	115	720	19052	0.934841
ko03015	mRNA surveillance pathway	1	115	495	19052	0.952002
ko03018	RNA degradation	1	115	543	19052	0.964398
ko03010	Ribosome	2	115	838	19052	0.964718
ko00520	Amino sugar and nucleotide sugar metabolism	1	115	571	19052	0.970103

## Sheet: Table S5
Table S5. Informations of 15 shared genes
Gene Name	Gene ID	Al vs CK				Regulation	W-box	Description
		Fold Change of BD2 (Al-sensitive )	Significant	Fold Change of BX10 (Al-tolerant )	Significant
Glyma.02G157900	100527260	1.63±0.16	yes	2.36±0.17	yes	up	yes	-
Glyma.03G130600	100790212	0.41±0.04	yes	0.27±0.05	yes	down	yes	bHLH transcription factor, associated with iron deficiency in soybean
Glyma.04G035600	100811993	0.25±0.02	yes	0.19±0.03	yes	down	yes	encoded xanthotoxin 5-hydroxylase CYP82C4
Glyma.06G115800	100787785	0.19±0.04	yes	0.09±0.02	yes	down	yes	metal transporter Nramp7
Glyma.07G067700	100790114	0.90±0.06	yes	0.7±0.06	yes	down	yes	encoded ferric reduction oxidase 2
Glyma.08G175400	100775553	0.41±0.04	yes	0.29±0.03	yes	down	yes	encoded nicotianamine synthase
Glyma.09G122600	100802157	0.35±0.04	yes	0.29±0.02	yes	down	yes	metal tolerance protein 10
Glyma.13G333100	547794	2±0.19	yes	3.39±0.12	yes	up	yes	TIP family, associated with H2O2 transport in arabidopsis
Glyma.14G089800	100802458	1.31±0.19	yes	1.56±0.07	yes	up	yes	homologous proteins in arabidopsis positively regulate seed germination
Glyma.15G057500	100305684	2.4±0.19	yes	3.01±0.13	yes	up	yes	-
Glyma.15G251300	100819726	0.31±0.03	yes	0.12±0.04	yes	down	yes	encoded nicotianamine synthase, related to metal ion transport
Glyma.19G173800	100777050	2.56±0.16	yes	3.41±0.21	yes	up	yes	homologous proteins in arabidopsis may transport organic acid
Glyma.18G211000	100799162	1.93±0.06	yes	2.53±0.31	yes	up	yes	encoded cationic peroxidase
Glyma.20G022500	100795511	0.2±0.05	yes	0.09±0.02	yes	down	yes	probable zinc transporter
Glyma.20G007900	100779735	2.43±0.43	yes	2.92±0.13	yes	up	yes	homologous proteins in arabidopsis involved in fatty acid biosynthesis
